# Supplementary material for: 2,2,3,3,5,5,6,6-Octa-p-tolyl-1,4-dioxa-2,3,5,6-tetra­germacyclo­hexane dichloro­methane disolvate
Source: Acta Crystallogr Sect E Struct Rep Online. 2009 Aug 19;65(Pt 9):o2186. doi: 10.1107/S1600536809032012 (PMC2970098; doi:10.1107/S1600536809032012)
Supplement: Supplementary file 1 [file e-65-o2186-sup1.cif]

##############################################################################
###                                                                        ###
###        Electronic paper (Acta Crystallographica Section E)             ###
###                                                                        ###
##############################################################################
#                                                                            #
# This CIF contains the data in a paper accepted for publication in Acta     #
# Crystallographica Section E. It conforms to the requirements of Notes      #
# for Authors for Section E, and has been peer reviewed under the auspices   #
# of the IUCr Commission on Journals.                                        #
#                                                                            #
# Full details of the Crystallographic Information File format               #
# are given in the paper "The Crystallographic Information File (CIF):       #
# a New Standard Archive File for Crystallography" by S. R. Hall, F. H.      #
# Allen and I. D. Brown [Acta Cryst. (1991), A47, 655-685].                  #
#                                                                            #
# The current version of the core CIF dictionary is obtainable from          #
# ftp://ftp.iucr.org/pub/cif_core.dic. The current version number is 2.4.    #
#                                                                            #
# Software is freely available for graphical display of the structure(s) in  #
# this CIF.  For information consult the CIF home page http://www.iucr.org/  #
# cif/home.html                                                              #
#                                                                            #
# This file may be used for bona fide research purposes within the           #
# scientific community so long as proper attribution is given to the journal # 
# article from which it was obtained.                                        #
#                                                                            #
##############################################################################
                                             
data_I
_audit_creation_method     SHELXL-97
_chemical_name_systematic
;
2,2,3,3,5,5,6,6-Octa-<i>p</i>-tolyl-1,4-dioxa-2,3,5,6-
tetragermacyclohexane dichloromethane disolvate
;
_chemical_name_common     ?
_chemical_formula_moiety     'C56 H56 Ge4 O2, 2(C H2 Cl2)'
_chemical_formula_sum     'C58 H60 Cl4 Ge4 O2'
_chemical_formula_iupac     'C56 H56 Ge4 O2, 2C H2 Cl2'
_chemical_formula_weight     1221.22
_chemical_melting_point     ?
_symmetry_cell_setting     triclinic
_symmetry_space_group_name_H-M     'P -1'
_symmetry_space_group_name_Hall     '-P 1'
loop_
    _symmetry_equiv_pos_as_xyz
    'x, y, z'
    '-x, -y, -z'
_cell_length_a     10.7810(10)
_cell_length_b     11.9050(10)
_cell_length_c     12.2950(10)
_cell_angle_alpha     110.9410(10)
_cell_angle_beta     94.7660(10)
_cell_angle_gamma     109.0690(10)
_cell_volume     1356.8(2)
_cell_formula_units_Z     1
_cell_measurement_reflns_used     3385
_cell_measurement_theta_min     2.42
_cell_measurement_theta_max     25.46
_cell_measurement_temperature     123(2)
_exptl_crystal_description     block
_exptl_crystal_colour     colorless
_exptl_crystal_size_max     0.33
_exptl_crystal_size_mid     0.33
_exptl_crystal_size_min     0.24
_exptl_crystal_density_diffrn     1.495
_exptl_crystal_density_meas     ?
_exptl_crystal_density_method     'not measured'
_exptl_crystal_F_000     620
_exptl_absorpt_coefficient_mu     2.432
_exptl_absorpt_correction_type     multi-scan
_exptl_absorpt_process_details     '(SADABS; Bruker, 2001)'
_exptl_absorpt_correction_T_min     0.471
_exptl_absorpt_correction_T_max     0.558
_exptl_special_details
;
;
_diffrn_ambient_temperature     123(2)
_diffrn_radiation_type     MoK\a
_diffrn_radiation_wavelength     0.71073
_diffrn_radiation_source     'fine-focus sealed tube'
_diffrn_radiation_monochromator     graphite
_diffrn_measurement_device_type     'Bruker APEXII CCD'
_diffrn_measurement_method     '\f and \w'
_diffrn_reflns_number     12912
_diffrn_reflns_av_R_equivalents     0.0259
_diffrn_reflns_av_sigmaI/netI     0.0335
_diffrn_reflns_theta_min     1.82
_diffrn_reflns_theta_max     25.47
_diffrn_reflns_theta_full     25.00
_diffrn_measured_fraction_theta_max     0.994
_diffrn_measured_fraction_theta_full     0.997
_diffrn_reflns_limit_h_min     -12
_diffrn_reflns_limit_h_max     13
_diffrn_reflns_limit_k_min     -14
_diffrn_reflns_limit_k_max     14
_diffrn_reflns_limit_l_min     -14
_diffrn_reflns_limit_l_max     14
_refine_special_details
;
Refinement of <i>F</i>^2^ against ALL reflections. The weighted <i>R</i>-factor
<i>wR</i> and goodness of fit <i>S</i> are based on <i>F</i>^2^, conventional
<i>R</i>-factors <i>R</i> are based on <i>F</i>, with <i>F</i> set to zero for
negative <i>F</i>^2^. The threshold expression of <i>F</i>^2^ >
\s(<i>F</i>^2^) is used only for calculating <i>R</i>-factors(gt) <i>etc</i>.
and is not relevant to the choice of reflections for refinement.
<i>R</i>-factors based on <i>F</i>^2^ are statistically about twice as large
as those based on <i>F</i>, and <i>R</i>- factors based on ALL data will be
even larger.
;
_reflns_number_total     5003
_reflns_number_gt     4484
_reflns_threshold_expression     I>2\s(I)
_refine_ls_structure_factor_coef     Fsqd
_refine_ls_matrix_type     full
_refine_ls_R_factor_all     0.0438
_refine_ls_R_factor_gt     0.0391
_refine_ls_wR_factor_gt     0.1219
_refine_ls_wR_factor_ref     0.1276
_refine_ls_goodness_of_fit_ref     1.037
_refine_ls_restrained_S_all     1.037
_refine_ls_number_reflns     5003
_refine_ls_number_parameters     307
_refine_ls_number_restraints     0
_refine_ls_hydrogen_treatment     constr
_refine_ls_weighting_scheme     calc
_refine_ls_weighting_details
             'calc w=1/[\s^2^(Fo^2^)+(0.085P)^2^+1.7P] where P=(Fo^2^+2Fc^2^)/3'
_atom_sites_solution_hydrogens     geom
_atom_sites_solution_primary     direct
_atom_sites_solution_secondary     difmap
_refine_ls_shift/su_max     0.010
_refine_ls_shift/su_mean     0.001
_refine_diff_density_max     0.691
_refine_diff_density_min     -0.687
_refine_ls_extinction_method     none
_refine_ls_extinction_coef     ?
loop_
    _atom_type_symbol
    _atom_type_description
    _atom_type_scat_dispersion_real
    _atom_type_scat_dispersion_imag
    _atom_type_scat_source
    'C' 'C' 0.0033 0.0016
                         'International Tables Vol C Tables 4.2.6.8 and 6.1.1.4'
    'H' 'H' 0.0000 0.0000
                         'International Tables Vol C Tables 4.2.6.8 and 6.1.1.4'
    'Ge' 'Ge' 0.1547 1.8001
                         'International Tables Vol C Tables 4.2.6.8 and 6.1.1.4'
    'O' 'O' 0.0106 0.0060
                         'International Tables Vol C Tables 4.2.6.8 and 6.1.1.4'
    'Cl' 'Cl' 0.1484 0.1585
                         'International Tables Vol C Tables 4.2.6.8 and 6.1.1.4'
_computing_data_collection     'APEX2 (Bruker, 2007)'
_computing_cell_refinement     'SAINT (Bruker, 2007)'
_computing_data_reduction     'SAINT (Bruker, 2007)'
_computing_structure_solution     'SHELXS97 (Sheldrick, 2008)'
_computing_structure_refinement     'SHELXL97 (Sheldrick, 2008)'
_computing_molecular_graphics     'ORTEP-3 for Windows (Farrugia 1997)'
_computing_publication_material     'SHELXTL (Sheldrick, 2008)'
loop_
    _atom_site_type_symbol
    _atom_site_label
    _atom_site_fract_x
    _atom_site_fract_y
    _atom_site_fract_z
    _atom_site_U_iso_or_equiv
    _atom_site_adp_type
    _atom_site_calc_flag
    _atom_site_refinement_flags
    _atom_site_occupancy
    _atom_site_disorder_assembly
    _atom_site_disorder_group
    Ge Ge1 -0.13908(3) -0.12172(3) 0.54987(3) 0.01478(13) Uani d . 1 . .
    Ge Ge2 0.05411(3) -0.15168(3) 0.47168(3) 0.01465(13) Uani d . 1 . .
    Cl Cl1 -0.42422(12) -0.66017(13) 0.12064(10) 0.0504(3) Uani d . 1 . .
    Cl Cl2 -0.34737(13) -0.62602(13) 0.36550(12) 0.0487(3) Uani d . 1 . .
    O O1 -0.0976(2) 0.0503(2) 0.6079(2) 0.0176(5) Uani d . 1 . .
    C C11 -0.3071(3) -0.2118(3) 0.4277(3) 0.0159(7) Uani d . 1 . .
    C C12 -0.4291(4) -0.2575(3) 0.4579(3) 0.0186(7) Uani d . 1 . .
    H H12A -0.4300 -0.2533 0.5365 0.022 Uiso calc R 1 . .
    C C13 -0.5499(4) -0.3096(3) 0.3745(3) 0.0202(7) Uani d . 1 . .
    H H13A -0.6325 -0.3394 0.3973 0.024 Uiso calc R 1 . .
    C C14 -0.5521(4) -0.3189(3) 0.2584(3) 0.0207(7) Uani d . 1 . .
    C C15 -0.4299(4) -0.2780(3) 0.2270(3) 0.0216(8) Uani d . 1 . .
    H H15A -0.4297 -0.2860 0.1473 0.026 Uiso calc R 1 . .
    C C16 -0.3080(4) -0.2255(3) 0.3089(3) 0.0179(7) Uani d . 1 . .
    H H16A -0.2255 -0.1990 0.2850 0.022 Uiso calc R 1 . .
    C C17 -0.6840(4) -0.3656(4) 0.1715(4) 0.0301(9) Uani d . 1 . .
    H H17A -0.6664 -0.3662 0.0944 0.045 Uiso calc R 1 . .
    H H17B -0.7309 -0.3071 0.2029 0.045 Uiso calc R 1 . .
    H H17C -0.7403 -0.4539 0.1606 0.045 Uiso calc R 1 . .
    C C21 -0.1694(3) -0.1603(3) 0.6886(3) 0.0171(7) Uani d . 1 . .
    C C22 -0.2246(4) -0.2883(4) 0.6779(3) 0.0227(8) Uani d . 1 . .
    H H22A -0.2491 -0.3583 0.6014 0.027 Uiso calc R 1 . .
    C C23 -0.2442(4) -0.3144(4) 0.7784(3) 0.0259(8) Uani d . 1 . .
    H H23A -0.2830 -0.4021 0.7695 0.031 Uiso calc R 1 . .
    C C24 -0.2076(4) -0.2135(4) 0.8919(3) 0.0240(8) Uani d . 1 . .
    C C25 -0.1539(4) -0.0865(4) 0.9010(3) 0.0238(8) Uani d . 1 . .
    H H25A -0.1294 -0.0162 0.9773 0.029 Uiso calc R 1 . .
    C C26 -0.1353(4) -0.0601(4) 0.8020(3) 0.0214(7) Uani d . 1 . .
    H H26A -0.0987 0.0278 0.8110 0.026 Uiso calc R 1 . .
    C C27 -0.2218(5) -0.2411(5) 1.0016(4) 0.0352(10) Uani d . 1 . .
    H H27A -0.1859 -0.1589 1.0729 0.053 Uiso calc R 1 . .
    H H27B -0.1715 -0.2951 1.0064 0.053 Uiso calc R 1 . .
    H H27C -0.3171 -0.2873 0.9967 0.053 Uiso calc R 1 . .
    C C31 0.2103(3) -0.1027(3) 0.5950(3) 0.0161(7) Uani d . 1 . .
    C C32 0.3365(4) -0.0790(3) 0.5677(3) 0.0204(7) Uani d . 1 . .
    H H32A 0.3441 -0.0910 0.4882 0.024 Uiso calc R 1 . .
    C C33 0.4503(4) -0.0386(4) 0.6537(3) 0.0215(7) Uani d . 1 . .
    H H33A 0.5353 -0.0224 0.6327 0.026 Uiso calc R 1 . .
    C C34 0.4436(4) -0.0209(3) 0.7708(3) 0.0203(7) Uani d . 1 . .
    C C35 0.3173(4) -0.0456(4) 0.7987(3) 0.0220(8) Uani d . 1 . .
    H H35A 0.3103 -0.0356 0.8778 0.026 Uiso calc R 1 . .
    C C36 0.2015(4) -0.0846(4) 0.7134(3) 0.0215(8) Uani d . 1 . .
    H H36A 0.1168 -0.0990 0.7348 0.026 Uiso calc R 1 . .
    C C37 0.5681(4) 0.0202(4) 0.8630(4) 0.0298(9) Uani d . 1 . .
    H H37A 0.5444 0.0278 0.9398 0.045 Uiso calc R 1 . .
    H H37B 0.6327 0.1046 0.8715 0.045 Uiso calc R 1 . .
    H H37C 0.6087 -0.0449 0.8379 0.045 Uiso calc R 1 . .
    C C41 0.0141(3) -0.3236(3) 0.3480(3) 0.0168(7) Uani d . 1 . .
    C C42 -0.0299(4) -0.3508(3) 0.2284(3) 0.0192(7) Uani d . 1 . .
    H H42A -0.0363 -0.2836 0.2066 0.023 Uiso calc R 1 . .
    C C43 -0.0646(4) -0.4758(4) 0.1403(3) 0.0207(7) Uani d . 1 . .
    H H43A -0.0940 -0.4926 0.0590 0.025 Uiso calc R 1 . .
    C C44 -0.0568(3) -0.5761(3) 0.1697(3) 0.0223(8) Uani d . 1 . .
    C C45 -0.0114(4) -0.5482(4) 0.2895(3) 0.0234(8) Uani d . 1 . .
    H H45A -0.0049 -0.6155 0.3111 0.028 Uiso calc R 1 . .
    C C46 0.0242(4) -0.4241(3) 0.3776(3) 0.0196(7) Uani d . 1 . .
    H H46A 0.0557 -0.4070 0.4586 0.023 Uiso calc R 1 . .
    C C47 -0.0987(4) -0.7119(4) 0.0750(4) 0.0312(9) Uani d . 1 . .
    H H47A -0.1281 -0.7134 -0.0032 0.047 Uiso calc R 1 . .
    H H47B -0.1731 -0.7716 0.0926 0.047 Uiso calc R 1 . .
    H H47C -0.0222 -0.7393 0.0741 0.047 Uiso calc R 1 . .
    C C51 -0.3605(4) -0.5477(4) 0.2705(4) 0.0302(9) Uani d . 1 . .
    H H51A -0.2705 -0.4833 0.2789 0.036 Uiso calc R 1 . .
    H H51B -0.4207 -0.5003 0.2944 0.036 Uiso calc R 1 . .
loop_
    _atom_site_aniso_label
    _atom_site_aniso_U_11
    _atom_site_aniso_U_22
    _atom_site_aniso_U_33
    _atom_site_aniso_U_12
    _atom_site_aniso_U_13
    _atom_site_aniso_U_23
    Ge1 0.0139(2) 0.0158(2) 0.0129(2) 0.00301(15) 0.00181(15) 0.00655(15)
    Ge2 0.0143(2) 0.0151(2) 0.0125(2) 0.00354(16) 0.00122(15) 0.00574(15)
    Cl1 0.0304(6) 0.0638(8) 0.0307(6) 0.0060(6) 0.0030(5) 0.0020(5)
    Cl2 0.0510(7) 0.0538(7) 0.0555(7) 0.0164(6) 0.0221(6) 0.0391(6)
    O1 0.0207(13) 0.0147(12) 0.0147(12) 0.0039(10) 0.0037(10) 0.0058(9)
    C11 0.0143(17) 0.0165(16) 0.0146(16) 0.0039(13) 0.0026(13) 0.0058(13)
    C12 0.0185(18) 0.0235(18) 0.0146(16) 0.0067(15) 0.0077(14) 0.0089(14)
    C13 0.0158(17) 0.0209(18) 0.0232(18) 0.0033(14) 0.0070(14) 0.0111(15)
    C14 0.0187(18) 0.0153(17) 0.0240(18) 0.0022(14) -0.0007(15) 0.0085(14)
    C15 0.0235(19) 0.0221(18) 0.0168(17) 0.0052(15) 0.0025(15) 0.0090(15)
    C16 0.0161(17) 0.0196(17) 0.0170(17) 0.0037(14) 0.0051(14) 0.0090(14)
    C17 0.018(2) 0.036(2) 0.033(2) 0.0020(17) -0.0019(17) 0.0200(18)
    C21 0.0119(16) 0.0227(18) 0.0175(17) 0.0044(14) 0.0029(13) 0.0112(14)
    C22 0.026(2) 0.0223(18) 0.0194(18) 0.0079(16) 0.0033(15) 0.0092(15)
    C23 0.027(2) 0.025(2) 0.031(2) 0.0073(16) 0.0075(17) 0.0185(17)
    C24 0.0197(19) 0.036(2) 0.0212(18) 0.0120(17) 0.0053(15) 0.0158(17)
    C25 0.023(2) 0.030(2) 0.0165(17) 0.0112(16) 0.0039(15) 0.0070(15)
    C26 0.0202(19) 0.0221(18) 0.0193(18) 0.0043(15) 0.0043(14) 0.0091(15)
    C27 0.035(2) 0.052(3) 0.028(2) 0.018(2) 0.0097(18) 0.025(2)
    C31 0.0153(17) 0.0155(16) 0.0166(17) 0.0063(14) 0.0034(13) 0.0053(13)
    C32 0.0214(19) 0.0222(18) 0.0169(17) 0.0076(15) 0.0050(14) 0.0079(14)
    C33 0.0175(18) 0.0218(18) 0.0262(19) 0.0053(15) 0.0059(15) 0.0127(15)
    C34 0.0183(18) 0.0168(17) 0.0217(18) 0.0039(14) -0.0023(14) 0.0073(14)
    C35 0.0220(19) 0.0275(19) 0.0163(17) 0.0077(16) 0.0022(14) 0.0109(15)
    C36 0.0194(19) 0.0264(19) 0.0185(18) 0.0058(15) 0.0054(15) 0.0111(15)
    C37 0.021(2) 0.035(2) 0.028(2) 0.0066(17) -0.0039(16) 0.0133(18)
    C41 0.0137(17) 0.0174(17) 0.0168(17) 0.0045(14) 0.0044(13) 0.0053(14)
    C42 0.0178(18) 0.0204(17) 0.0186(17) 0.0042(14) 0.0004(14) 0.0107(14)
    C43 0.0148(17) 0.0275(19) 0.0150(17) 0.0065(15) 0.0020(14) 0.0052(14)
    C44 0.0112(17) 0.0187(18) 0.029(2) 0.0027(14) 0.0038(15) 0.0036(15)
    C45 0.024(2) 0.0192(18) 0.028(2) 0.0064(15) 0.0054(16) 0.0123(16)
    C46 0.0174(18) 0.0219(18) 0.0175(17) 0.0054(15) 0.0012(14) 0.0085(14)
    C47 0.025(2) 0.022(2) 0.035(2) 0.0076(17) 0.0021(17) 0.0014(17)
    C51 0.034(2) 0.022(2) 0.029(2) 0.0070(17) 0.0054(18) 0.0082(16)
_geom_special_details
;
All e.s.d.'s (except the e.s.d. in the dihedral angle between two l.s. planes)
are estimated using the full covariance matrix. The cell e.s.d.'s are taken
into account individually in the estimation of e.s.d.'s in distances, angles
and torsion angles; correlations between e.s.d.'s in cell parameters are only
used when they are defined by crystal symmetry. An approximate (isotropic)
treatment of cell e.s.d.'s is used for estimating e.s.d.'s involving l.s.
planes.
;
loop_
    _geom_bond_atom_site_label_1
    _geom_bond_atom_site_label_2
    _geom_bond_site_symmetry_2
    _geom_bond_distance
    _geom_bond_publ_flag
    Ge1 O1 . 1.790(2) n
    Ge1 C21 . 1.945(3) n
    Ge1 C11 . 1.953(3) n
    Ge1 Ge2 . 2.4418(5) n
    Ge2 O1 2_556 1.785(2) n
    Ge2 C41 . 1.944(3) n
    Ge2 C31 . 1.943(3) n
    Cl1 C51 . 1.756(4) ?
    Cl2 C51 . 1.758(4) ?
    O1 Ge2 2_556 1.785(2) ?
    C11 C12 . 1.386(5) ?
    C11 C16 . 1.410(5) ?
    C12 C13 . 1.389(5) ?
    C13 C14 . 1.389(5) ?
    C14 C15 . 1.387(5) ?
    C14 C17 . 1.510(5) ?
    C15 C16 . 1.388(5) ?
    C21 C26 . 1.393(5) ?
    C21 C22 . 1.394(5) ?
    C22 C23 . 1.394(5) ?
    C23 C24 . 1.395(6) ?
    C24 C25 . 1.390(5) ?
    C24 C27 . 1.505(5) ?
    C25 C26 . 1.376(5) ?
    C31 C32 . 1.391(5) ?
    C31 C36 . 1.410(5) ?
    C32 C33 . 1.375(5) ?
    C33 C34 . 1.390(5) ?
    C34 C35 . 1.395(5) ?
    C34 C37 . 1.500(5) ?
    C35 C36 . 1.388(5) ?
    C41 C42 . 1.391(5) ?
    C41 C46 . 1.402(5) ?
    C42 C43 . 1.394(5) ?
    C43 C44 . 1.391(5) ?
    C44 C45 . 1.395(5) ?
    C44 C47 . 1.505(5) ?
    C45 C46 . 1.386(5) ?
    C12 H12A . 0.951 ?
    C13 H13A . 0.951 ?
    C15 H15A . 0.950 ?
    C16 H16A . 0.950 ?
    C17 H17A . 0.980 ?
    C17 H17B . 0.980 ?
    C17 H17C . 0.980 ?
    C22 H22A . 0.951 ?
    C23 H23A . 0.950 ?
    C25 H25A . 0.950 ?
    C26 H26A . 0.950 ?
    C27 H27A . 0.979 ?
    C27 H27B . 0.980 ?
    C27 H27C . 0.979 ?
    C32 H32A . 0.951 ?
    C33 H33A . 0.950 ?
    C35 H35A . 0.949 ?
    C36 H36A . 0.950 ?
    C37 H37A . 0.979 ?
    C37 H37B . 0.980 ?
    C37 H37C . 0.980 ?
    C42 H42A . 0.950 ?
    C43 H43A . 0.950 ?
    C45 H45A . 0.950 ?
    C46 H46A . 0.950 ?
    C47 H47A . 0.979 ?
    C47 H47B . 0.981 ?
    C47 H47C . 0.981 ?
    C12 H12A . 0.951 ?
    C13 H13A . 0.951 ?
    C15 H15A . 0.950 ?
    C16 H16A . 0.950 ?
    C17 H17A . 0.980 ?
    C17 H17B . 0.980 ?
    C17 H17C . 0.980 ?
    C22 H22A . 0.951 ?
    C23 H23A . 0.950 ?
    C25 H25A . 0.950 ?
    C26 H26A . 0.950 ?
    C27 H27A . 0.979 ?
    C27 H27B . 0.980 ?
    C27 H27C . 0.979 ?
    C32 H32A . 0.951 ?
    C33 H33A . 0.950 ?
    C35 H35A . 0.949 ?
    C36 H36A . 0.950 ?
    C37 H37A . 0.979 ?
    C37 H37B . 0.980 ?
    C37 H37C . 0.980 ?
    C42 H42A . 0.950 ?
    C43 H43A . 0.950 ?
    C45 H45A . 0.950 ?
    C46 H46A . 0.950 ?
    C47 H47A . 0.979 ?
    C47 H47B . 0.981 ?
    C47 H47C . 0.981 ?
    C51 H51A . 0.990 ?
    C51 H51B . 0.989 ?
loop_
    _geom_angle_atom_site_label_1
    _geom_angle_atom_site_label_2
    _geom_angle_atom_site_label_3
    _geom_angle_site_symmetry_1
    _geom_angle_site_symmetry_3
    _geom_angle
    _geom_angle_publ_flag
    O1 Ge1 C21 . . 102.60(10)
                            n
    O1 Ge1 C11 . . 109.60(10)
                            n
    C21 Ge1 C11 . . 109.10(10)
                             n
    O1 Ge1 Ge2 . . 104.82(8) n
    C21 Ge1 Ge2 . . 116.80(10)
                             n
    C11 Ge1 Ge2 . . 113.10(10)
                             n
    O1 Ge2 C41 2_556 . 102.30(10)
                                n
    O1 Ge2 C31 2_556 . 108.80(10)
                                n
    C41 Ge2 C31 . . 110.50(10)
                             n
    O1 Ge2 Ge1 2_556 . 106.20(8) n
    C41 Ge2 Ge1 . . 114.50(10)
                             n
    C31 Ge2 Ge1 . . 113.70(10)
                             n
    Ge2 O1 Ge1 2_556 . 126.70(10)
                                n
    C12 C11 C16 . . 118.6(3) ?
    C12 C11 Ge1 . . 120.3(2) ?
    C16 C11 Ge1 . . 121.0(3) ?
    C13 C12 C11 . . 120.7(3) ?
    C12 C13 C14 . . 121.1(3) ?
    C13 C14 C15 . . 118.1(3) ?
    C13 C14 C17 . . 120.6(3) ?
    C15 C14 C17 . . 121.2(3) ?
    C16 C15 C14 . . 121.7(3) ?
    C15 C16 C11 . . 119.6(3) ?
    C26 C21 C22 . . 118.2(3) ?
    C26 C21 Ge1 . . 120.6(3) ?
    C22 C21 Ge1 . . 121.2(3) ?
    C21 C22 C23 . . 120.5(3) ?
    C22 C23 C24 . . 120.9(4) ?
    C25 C24 C23 . . 117.8(3) ?
    C25 C24 C27 . . 121.0(4) ?
    C23 C24 C27 . . 121.2(4) ?
    C26 C25 C24 . . 121.5(3) ?
    C25 C26 C21 . . 121.0(3) ?
    C32 C31 C36 . . 118.4(3) ?
    C32 C31 Ge2 . . 119.4(2) ?
    C36 C31 Ge2 . . 122.2(3) ?
    C33 C32 C31 . . 121.1(3) ?
    C32 C33 C34 . . 121.3(3) ?
    C33 C34 C35 . . 117.9(3) ?
    C33 C34 C37 . . 120.8(3) ?
    C35 C34 C37 . . 121.3(3) ?
    C36 C35 C34 . . 121.6(3) ?
    C35 C36 C31 . . 119.7(3) ?
    C42 C41 C46 . . 118.6(3) ?
    C42 C41 Ge2 . . 120.6(3) ?
    C46 C41 Ge2 . . 120.8(2) ?
    C41 C42 C43 . . 120.6(3) ?
    C44 C43 C42 . . 120.9(3) ?
    C43 C44 C45 . . 118.3(3) ?
    C43 C44 C47 . . 120.9(3) ?
    C45 C44 C47 . . 120.7(3) ?
    C46 C45 C44 . . 121.1(3) ?
    C45 C46 C41 . . 120.5(3) ?
    Cl2 C51 Cl1 . . 111.2(2) ?
    C11 C12 H12A . . 119.6 ?
    H12A C12 C13 . . 119.7 ?
    C12 C13 H13A . . 119.4 ?
    H13A C13 C14 . . 119.5 ?
    C14 C15 H15A . . 119.1 ?
    C14 C15 C16 . . 121.7 ?
    H15A C15 C16 . . 119.2 ?
    C11 C16 H16A . . 120.1 ?
    C15 C16 H16A . . 120.2 ?
    C14 C17 H17A . . 109.4 ?
    C14 C17 H17B . . 109.5 ?
    C14 C17 H17C . . 109.5 ?
    H17A C17 H17B . . 109.5 ?
    H17A C17 H17C . . 109.4 ?
    H17B C17 H17C . . 109.5 ?
    C21 C22 H22A . . 119.7 ?
    H22A C22 C23 . . 119.8 ?
    C22 C23 H23A . . 119.5 ?
    H23A C23 C24 . . 119.5 ?
    C24 C25 H25A . . 119.3 ?
    H25A C25 C26 . . 119.2 ?
    C21 C26 H26A . . 119.4 ?
    C25 C26 H26A . . 119.6 ?
    C24 C27 H27A . . 109.4 ?
    C24 C27 H27B . . 109.4 ?
    C24 C27 H27C . . 109.5 ?
    H27A C27 H27B . . 109.5 ?
    H27A C27 H27C . . 109.5 ?
    H27B C27 H27C . . 109.5 ?
    C31 C32 H32A . . 119.4 ?
    H32A C32 C33 . . 119.5 ?
    C32 C33 H33A . . 119.3 ?
    H33A C33 C34 . . 119.3 ?
    C34 C35 H35A . . 119.2 ?
    H35A C35 C36 . . 119.2 ?
    C31 C36 H36A . . 120.2 ?
    C35 C36 H36A . . 120.1 ?
    C34 C37 H37A . . 109.5 ?
    C34 C37 H37B . . 109.5 ?
    C34 C37 H37C . . 109.5 ?
    H37A C37 H37B . . 109.5 ?
    H37A C37 H37C . . 109.5 ?
    H37B C37 H37C . . 109.4 ?
    C41 C42 H42A . . 119.7 ?
    H42A C42 C43 . . 119.8 ?
    C42 C43 H43A . . 119.5 ?
    H43A C43 C44 . . 119.6 ?
    C44 C45 H45A . . 119.4 ?
    H45A C45 C46 . . 119.4 ?
    C41 C46 H46A . . 119.8 ?
    C45 C46 H46A . . 119.8 ?
    C44 C47 H47A . . 109.5 ?
    C44 C47 H47B . . 109.4 ?
    C44 C47 H47C . . 109.5 ?
    H47A C47 H47B . . 109.5 ?
    H47A C47 H47C . . 109.5 ?
    H47B C47 H47C . . 109.4 ?
    C11 C12 H12A . . 119.6 ?
    H12A C12 C13 . . 119.7 ?
    C12 C13 H13A . . 119.4 ?
    H13A C13 C14 . . 119.5 ?
    C14 C15 H15A . . 119.1 ?
    H15A C15 C16 . . 119.2 ?
    C11 C16 H16A . . 120.1 ?
    C15 C16 H16A . . 120.2 ?
    C14 C17 H17A . . 109.4 ?
    C14 C17 H17B . . 109.5 ?
    C14 C17 H17C . . 109.5 ?
    H17A C17 H17B . . 109.5 ?
    H17A C17 H17C . . 109.4 ?
    H17B C17 H17C . . 109.5 ?
    C21 C22 H22A . . 119.7 ?
    H22A C22 C23 . . 119.8 ?
    C22 C23 H23A . . 119.5 ?
    H23A C23 C24 . . 119.5 ?
    C24 C25 H25A . . 119.3 ?
    H25A C25 C26 . . 119.2 ?
    C21 C26 H26A . . 119.4 ?
    C25 C26 H26A . . 119.6 ?
    C24 C27 H27A . . 109.4 ?
    C24 C27 H27B . . 109.4 ?
    C24 C27 H27C . . 109.5 ?
    H27A C27 H27B . . 109.5 ?
    H27A C27 H27C . . 109.5 ?
    H27B C27 H27C . . 109.5 ?
    C31 C32 H32A . . 119.4 ?
    H32A C32 C33 . . 119.5 ?
    C32 C33 H33A . . 119.3 ?
    H33A C33 C34 . . 119.3 ?
    C34 C35 H35A . . 119.2 ?
    H35A C35 C36 . . 119.2 ?
    C31 C36 H36A . . 120.2 ?
    C35 C36 H36A . . 120.1 ?
    C34 C37 H37A . . 109.5 ?
    C34 C37 H37B . . 109.5 ?
    C34 C37 H37C . . 109.5 ?
    H37A C37 H37B . . 109.5 ?
    H37A C37 H37C . . 109.5 ?
    H37B C37 H37C . . 109.4 ?
    C41 C42 H42A . . 119.7 ?
    H42A C42 C43 . . 119.8 ?
    C42 C43 H43A . . 119.5 ?
    H43A C43 C44 . . 119.6 ?
    C44 C45 H45A . . 119.4 ?
    H45A C45 C46 . . 119.4 ?
    C41 C46 H46A . . 119.8 ?
    C45 C46 H46A . . 119.8 ?
    C44 C47 H47A . . 109.5 ?
    C44 C47 H47B . . 109.4 ?
    C44 C47 H47C . . 109.5 ?
    H47A C47 H47B . . 109.5 ?
    H47A C47 H47C . . 109.5 ?
    H47B C47 H47C . . 109.4 ?
    Cl1 C51 H51A . . 109.4 ?
    Cl1 C51 H51B . . 109.5 ?
    Cl2 C51 H51A . . 109.4 ?
    Cl2 C51 H51B . . 109.4 ?
    H51A C51 H51B . . 108.0 ?
data_global
_journal_date_recd_electronic     2009-07-31
_journal_date_accepted     2009-08-12
_journal_name_full     'Acta Crystallographica, Section E'
_journal_year     2009
_journal_volume     65
_journal_issue      9
_journal_page_first     o2186
_journal_page_last     o2186
_journal_paper_category     QO
_journal_coeditor_code     LH2875
_publ_contact_author_name     'Dr. Charles S. Weinert'
_publ_contact_author_address
;
Department of Chemistry
Oklahoma State University
Stillwater Oklahoma 74078
USA
;
_publ_contact_author_email     weinert@chem.okstate.edu
_publ_contact_author_fax     '405 744 6007'
_publ_contact_author_phone     '405 744 6543'
_publ_section_title
;
2,2,3,3,5,5,6,6-Octa-<i>p</i>-tolyl-1,4-dioxa-2,3,5,6-tetragermacyclohexane
dichloromethane disolvate
;
loop_
    _publ_author_name
    _publ_author_address
    'Amadoruge, Monika L.'
;
Department of Chemistry
Oklahoma State University
Stillwater
Oklahoma 74078
USA
;
    'Rheingold, Arnold L.'
;
Department of Chemistry and Biochemistry
University of California San Diego
La Jolla
California 92092-0303
USA
;
    'Weinert, Charles S.'
;
Department of Chemistry
Oklahoma State University
Stillwater
Oklahoma 74078
USA
;
