# Supplementary material for: 2,2,3,3,5,5,6,6-Octa-p-tolyl-1,4-dioxa-2,3,5,6-tetra­germacyclo­hexane dichloro­methane disolvate
Source: Acta Crystallogr Sect E Struct Rep Online. 2009 Aug 19;65(Pt 9):o2186. doi: 10.1107/S1600536809032012 (PMC2970098; doi:10.1107/S1600536809032012)
Supplement: Supplementary file 2 [file e-65-o2186-Isup2.hkl]

# 
# h,k,l, Fc-squared, Fo-squared, sigma(Fo-squared) and status flag 
# 
data_I
_shelx_title ' wein65_0m in P-1' 
_shelx_refln_list_code          4 
_shelx_F_calc_maximum      211.78 
_exptl_crystal_F_000       620.00 
_reflns_d_resolution_high  0.8264 
 
loop_ 
 _symmetry_equiv_pos_as_xyz 
 'x, y, z' 
 '-x, -y, -z' 
 
_cell_length_a    10.7810 
_cell_length_b    11.9051 
_cell_length_c    12.2951 
_cell_angle_alpha 110.941 
_cell_angle_beta   94.766 
_cell_angle_gamma 109.069 
 
_shelx_F_squared_multiplier     1.000 
 
loop_ 
 _refln_index_h 
 _refln_index_k 
 _refln_index_l 
 _refln_F_squared_calc 
 _refln_F_squared_meas 
 _refln_F_squared_sigma 
 _refln_observed_status 
   1   0   0     4625.67     4838.31    123.06 o 
   2   0   0     2747.53     3188.64     47.24 o 
   3   0   0       66.65       87.05      5.43 o 
   4   0   0     1970.43     1815.40     34.59 o 
   5   0   0       37.48       45.78      5.62 o 
   6   0   0        4.99       20.58      5.27 o 
   7   0   0      597.12      616.48     21.72 o 
   8   0   0     1687.29     1710.06     54.92 o 
   9   0   0      154.84      149.13     16.93 o 
  10   0   0     2638.52     2654.58     79.80 o 
  11   0   0     1802.50     1864.07     67.87 o 
  12   0   0      307.10      293.70     35.16 o 
 -12   1   0      994.66     1009.79     55.59 o 
 -11   1   0      207.30      238.17     21.99 o 
 -10   1   0       50.66       50.89     13.44 o 
  -9   1   0       43.96       53.21     11.68 o 
  -8   1   0       79.11       98.08     12.66 o 
  -7   1   0      179.51      186.39     11.76 o 
  -6   1   0     1911.15     2004.78     41.53 o 
  -5   1   0     8875.03     9292.22    134.12 o 
  -4   1   0    14237.20    15113.27    394.68 o 
  -3   1   0    36854.30    41516.21   1013.81 o 
  -2   1   0      774.92      767.68     12.92 o 
  -1   1   0     4879.88     5115.69    181.43 o 
   0   1   0     4698.29     5038.38     78.29 o 
   1   1   0      411.60      490.49     11.55 o 
   2   1   0     5884.53     6599.39     92.47 o 
   3   1   0       97.94       83.91      8.44 o 
   4   1   0      324.51      310.76     12.14 o 
   5   1   0      873.66      808.24     22.78 o 
   6   1   0     2855.37     2974.25     56.82 o 
   7   1   0     1911.66     2010.39     58.70 o 
   8   1   0      416.75      457.61     27.09 o 
   9   1   0      666.30      699.08     36.06 o 
  10   1   0     1097.92     1172.57     50.57 o 
  11   1   0     1098.79     1064.66     68.25 o 
 -12   2   0        6.11        9.89      7.65 o 
 -11   2   0       97.74       85.13     16.03 o 
 -10   2   0      700.55      758.19     37.23 o 
  -9   2   0     1183.82     1242.33     46.32 o 
  -8   2   0     1598.31     1620.80     40.11 o 
  -7   2   0      165.00      130.00     10.18 o 
  -6   2   0     3325.89     3237.97     61.19 o 
  -5   2   0    16197.33    16420.26    266.14 o 
  -4   2   0     8738.55     9488.40    115.60 o 
  -3   2   0     1428.57     1711.00     26.19 o 
  -2   2   0       68.83       82.27      2.97 o 
  -1   2   0     6441.50     6884.76     81.19 o 
   0   2   0      721.28      723.39     15.30 o 
   1   2   0     2378.66     2622.22     45.12 o 
   2   2   0      853.65      946.58     24.30 o 
   3   2   0      489.67      549.89     17.89 o 
   4   2   0     1033.57      891.69     54.03 o 
   5   2   0     5683.41     5633.45    121.98 o 
   6   2   0     7103.30     7259.88    107.21 o 
   7   2   0      190.55      232.92     16.39 o 
   8   2   0       17.53       22.23     10.86 o 
   9   2   0      578.98      510.35     42.92 o 
  10   2   0      590.18      565.68     48.09 o 
  11   2   0      112.46       87.39     21.72 o 
 -12   3   0       92.21      102.72     15.59 o 
 -11   3   0     1179.22     1280.58     51.93 o 
 -10   3   0      362.98      375.12     49.90 o 
  -9   3   0     9572.74     9984.42    191.21 o 
  -8   3   0     1506.41     1522.94     38.86 o 
  -7   3   0       22.84       14.29      4.69 o 
  -6   3   0     6307.77     6818.04     90.62 o 
  -5   3   0     1556.14     1663.12     29.22 o 
  -4   3   0      674.07      562.25     13.79 o 
  -3   3   0      290.22      294.72      6.43 o 
  -2   3   0    11832.14    12774.20    148.65 o 
  -1   3   0    44849.15    49481.53    825.87 o 
   0   3   0      353.65      410.02     10.86 o 
   1   3   0     4516.25     4306.24     62.09 o 
   2   3   0     4274.33     4177.13     72.44 o 
   3   3   0       17.60       23.50     12.67 o 
   4   3   0     1725.50     1714.24     41.23 o 
   5   3   0     4309.17     4640.97     88.40 o 
   6   3   0      899.61      953.48     32.67 o 
   7   3   0     2078.20     1931.79     83.77 o 
   8   3   0      591.84      602.91     47.05 o 
   9   3   0      357.39      312.31     34.64 o 
  10   3   0      588.22      567.75     50.16 o 
 -12   4   0       34.11       30.77      9.66 o 
 -11   4   0      878.71      954.73     43.43 o 
 -10   4   0     1511.99     1541.14     53.74 o 
  -9   4   0     4336.17     4617.38     86.17 o 
  -8   4   0      444.46      463.08     22.11 o 
  -7   4   0        8.16       27.25      4.63 o 
  -6   4   0       55.52       67.40      5.81 o 
  -5   4   0      362.41      342.29     11.70 o 
  -4   4   0     8999.50     8588.80    102.98 o 
  -3   4   0       15.79        9.62      1.74 o 
  -2   4   0     2130.64     2169.34     51.52 o 
  -1   4   0    10631.58    11292.54    158.01 o 
   0   4   0     7039.53     7053.68    103.96 o 
   1   4   0     2384.74     2205.25     44.86 o 
   2   4   0     2702.59     2881.32     48.46 o 
   3   4   0       29.58       35.39     13.44 o 
   4   4   0       20.21       22.54      8.79 o 
   5   4   0       21.88       13.99      5.25 o 
   7   4   0       44.96       24.30     13.96 o 
   8   4   0      755.23      734.25     53.78 o 
   9   4   0       14.56       -7.76      7.76 o 
 -12   5   0       81.89       44.47     22.23 o 
 -11   5   0       24.84       34.79      9.85 o 
 -10   5   0      130.76      139.04     14.83 o 
  -9   5   0     1166.00     1230.97     36.22 o 
  -8   5   0      576.49      581.27     22.35 o 
  -7   5   0       55.20       71.91      6.53 o 
  -6   5   0     2723.04     2570.23     43.25 o 
  -5   5   0     3452.24     3420.81     55.80 o 
  -4   5   0     3611.48     3320.52     43.54 o 
  -3   5   0     8400.12     8280.05    199.64 o 
  -2   5   0     1039.16     1024.26     19.13 o 
  -1   5   0      504.60      621.15     13.72 o 
   0   5   0     2501.25     2456.50     41.68 o 
   1   5   0     1024.23      927.83     24.55 o 
   2   5   0      959.03      876.12     27.48 o 
   3   5   0      674.76      711.43     28.87 o 
   4   5   0       12.66        6.53      3.97 o 
   5   5   0     2686.47     2721.37    101.35 o 
   6   5   0     1120.41     1060.00     61.53 o 
   7   5   0     1524.51     1450.91     77.56 o 
   8   5   0      445.04      370.23     40.85 o 
   9   5   0      149.29      121.00     25.34 o 
 -12   6   0       22.31       30.51     18.10 o 
 -11   6   0      249.84      195.97     34.64 o 
 -10   6   0     2164.53     2390.56     57.10 o 
  -9   6   0     2000.45     2134.20     73.54 o 
  -8   6   0     1108.14     1061.71     26.66 o 
  -7   6   0      163.20      217.42     10.97 o 
  -6   6   0      601.25      548.48     17.10 o 
  -5   6   0     3806.32     3516.91     39.78 o 
  -4   6   0     2841.67     2818.79     39.98 o 
  -3   6   0        2.47        8.18      2.47 o 
  -2   6   0     2580.94     2730.19     39.09 o 
  -1   6   0      942.56      928.77     18.77 o 
   0   6   0      780.97      664.01     18.76 o 
   1   6   0     1740.03     1681.46     34.69 o 
   2   6   0     2475.87     2519.52     56.92 o 
   3   6   0      816.14      856.09     30.06 o 
   4   6   0      252.54      276.94     17.04 o 
   5   6   0     1425.41     1389.38     70.32 o 
   6   6   0     3532.77     3708.47    134.44 o 
   7   6   0      322.68      332.48     37.75 o 
   8   6   0      333.62      278.70     36.20 o 
 -12   7   0       56.20       84.80     24.82 o 
 -11   7   0       74.56       85.32     23.79 o 
 -10   7   0     3684.87     4095.34    110.75 o 
  -9   7   0     2062.80     2255.67     73.06 o 
  -8   7   0      868.07      845.92     24.00 o 
  -7   7   0       14.39       34.59      5.21 o 
  -6   7   0      316.23      300.36      9.62 o 
  -5   7   0      152.69      107.68      6.40 o 
  -4   7   0      442.85      406.12     18.23 o 
  -3   7   0     5758.22     6241.05     77.86 o 
  -2   7   0      895.87     1036.41     21.38 o 
  -1   7   0      619.80      635.58     15.92 o 
   0   7   0     1255.52     1178.37     23.40 o 
   1   7   0     6033.50     5906.19     90.51 o 
   2   7   0     3097.61     3049.90     67.76 o 
   3   7   0     1163.65     1176.28     38.10 o 
   4   7   0      170.83      178.91     24.30 o 
   5   7   0       36.71       34.64     15.00 o 
   6   7   0     1510.66     1443.67     79.11 o 
   7   7   0       31.73       24.82     15.00 o 
 -12   8   0      186.77      231.65     38.26 o 
 -11   8   0      426.31      542.66     35.70 o 
 -10   8   0      233.88      278.59     24.83 o 
  -9   8   0      217.73      217.32     21.27 o 
  -8   8   0       12.09       15.96      7.33 o 
  -7   8   0       92.46      105.62     17.03 o 
  -6   8   0       10.34       10.59      2.42 o 
  -5   8   0     2089.04     2072.85     32.68 o 
  -4   8   0     8493.99     8476.14    101.34 o 
  -3   8   0     3078.87     3102.48     47.16 o 
  -2   8   0     2469.91     2422.51     39.02 o 
  -1   8   0        5.22        5.77      2.46 o 
   0   8   0      515.02      500.40     22.50 o 
   1   8   0      659.58      721.86     28.21 o 
   2   8   0      641.54      619.09     26.99 o 
   3   8   0      183.01      173.64     17.00 o 
   4   8   0      195.36      153.05     24.30 o 
   5   8   0      230.30      172.19     27.41 o 
   6   8   0      252.17      240.44     33.09 o 
 -12   9   0        5.52       -1.03     12.41 o 
 -11   9   0       15.38       22.56     10.42 o 
 -10   9   0      228.31      232.93     23.53 o 
  -9   9   0      727.21      809.32     42.74 o 
  -8   9   0     1046.08     1151.16     63.29 o 
  -7   9   0      934.89     1027.40     37.12 o 
  -6   9   0        2.27       16.53      6.26 o 
  -5   9   0      136.71      131.01      8.90 o 
  -4   9   0     1096.34     1125.41     38.50 o 
  -3   9   0      956.33      890.10     22.10 o 
  -2   9   0        5.19        2.95      4.48 o 
  -1   9   0       53.55       58.96     12.55 o 
   0   9   0       93.59      105.69     13.53 o 
   1   9   0       22.38       17.37      7.24 o 
   2   9   0      668.19      700.36     35.01 o 
   3   9   0      195.17      205.28     27.41 o 
   4   9   0      142.44      165.98     25.85 o 
   5   9   0      598.90      565.68     50.16 o 
 -11  10   0      205.43      207.02     39.04 o 
 -10  10   0      663.77      662.26     40.41 o 
  -9  10   0     1589.16     1743.07     67.82 o 
  -8  10   0      478.37      493.53     26.40 o 
  -7  10   0       36.64       65.03      9.32 o 
  -6  10   0        1.54        5.91      3.48 o 
  -5  10   0     2038.92     2100.08     54.26 o 
  -4  10   0      155.24      168.85     13.84 o 
  -3  10   0     1309.36     1320.18     48.35 o 
  -2  10   0      135.94      139.23     15.64 o 
  -1  10   0        5.45        5.19      6.72 o 
   0  10   0      732.20      809.63     44.47 o 
   1  10   0     1793.81     1916.78     64.02 o 
   2  10   0     2148.04     2226.79     71.09 o 
   3  10   0      219.26      197.52     28.44 o 
   4  10   0      143.97      123.06     23.79 o 
 -10  11   0      400.25      394.87     31.39 o 
  -9  11   0      445.13      447.48     33.42 o 
  -8  11   0      660.33      709.25     32.88 o 
  -7  11   0        2.71        6.03      5.28 o 
  -6  11   0      275.61      341.61     28.32 o 
  -5  11   0      571.89      565.38     94.62 o 
  -4  11   0      657.96      749.24     61.01 o 
  -3  11   0     1028.62     1094.13     74.46 o 
  -2  11   0      443.48      431.24     45.50 o 
  -1  11   0        1.75        4.17      6.09 o 
   0  11   0      523.61      595.22     33.79 o 
   1  11   0     1368.64     1386.10     55.38 o 
   2  11   0     1334.08     1372.84     74.46 o 
  -9  12   0       59.28       88.61     15.53 o 
  -8  12   0      144.90      150.50     16.62 o 
  -7  12   0       38.03       44.73     14.63 o 
  -6  12   0       27.85       28.50     11.11 o 
  -5  12   0     1044.95     1170.50     56.98 o 
  -4  12   0     1653.82     1719.28    100.83 o 
  -3  12   0     1387.84     1471.60     92.04 o 
  -2  12   0      920.92      979.86     72.91 o 
  -1  12   0        0.58       -8.27      8.27 o 
   0  12   0      222.06      206.83     32.06 o 
  -7  13   0     1027.97     1051.73     55.15 o 
  -6  13   0       35.09       16.03     12.07 o 
  -5  13   0       28.46       19.70     11.26 o 
  -4  13   0     1177.42     1390.42     93.07 o 
  -3  13   0      615.76      596.71     58.95 o 
  -2  13   0       14.98        8.27     10.34 o 
   1 -13   1        4.06        3.62     11.38 o 
   2 -13   1       52.46       63.08     18.61 o 
   3 -13   1     1491.74     1538.30     98.24 o 
   4 -13   1      111.63      116.34     26.37 o 
   5 -13   1      990.41      945.21     74.98 o 
   6 -13   1       14.25       35.69     13.70 o 
   7 -13   1      371.75      440.46     34.17 o 
   8 -13   1      434.09      492.58     40.85 o 
  -1 -12   1      131.63      138.85     17.50 o 
   0 -12   1      527.48      498.45     32.18 o 
   1 -12   1       69.41       75.82     12.73 o 
   2 -12   1       83.27       91.01     23.27 o 
   3 -12   1     2474.09     2326.84    119.96 o 
   4 -12   1     2122.72     2329.94    118.93 o 
   5 -12   1     1028.70      981.93     73.42 o 
   6 -12   1       11.73       14.67      9.68 o 
   7 -12   1        3.07       12.95      6.95 o 
   8 -12   1       31.44       35.47      9.55 o 
   9 -12   1        3.64       18.94      9.32 o 
  10 -12   1       34.41       40.41     12.05 o 
  -3 -11   1       15.69       31.02     14.48 o 
  -2 -11   1     1517.80     1614.38     61.62 o 
  -1 -11   1     1459.40     1461.29     56.22 o 
   0 -11   1     1078.84      964.39     79.63 o 
   1 -11   1      373.96      394.21     39.81 o 
   2 -11   1      204.56      236.55     20.07 o 
   3 -11   1      320.43      385.07     24.96 o 
   4 -11   1     1205.21     1135.50     75.49 o 
   5 -11   1       58.46       90.25      8.87 o 
   6 -11   1       95.98       96.30     14.33 o 
   7 -11   1        0.25        0.68      3.16 o 
   8 -11   1      215.84      227.36     15.31 o 
   9 -11   1      190.50      230.48     23.11 o 
  10 -11   1      421.32      444.05     57.40 o 
  11 -11   1       81.22      112.75     17.73 o 
  -4 -10   1       30.34        9.31     12.41 o 
  -3 -10   1      357.80      418.83     39.30 o 
  -2 -10   1     1005.12     1111.87     47.56 o 
  -1 -10   1     2796.40     2841.80     81.11 o 
   0 -10   1      426.02      452.12     27.70 o 
   1 -10   1        5.43       -4.34      4.34 o 
   2 -10   1      835.23      877.76     39.56 o 
   3 -10   1      277.04      300.86     15.78 o 
   4 -10   1       37.09       34.21      6.35 o 
   5 -10   1      286.52      296.08     12.03 o 
   6 -10   1       78.80       74.30      6.73 o 
   7 -10   1      370.70      408.39     15.12 o 
   8 -10   1     1577.26     1647.60     49.25 o 
   9 -10   1     3070.83     3246.89     97.55 o 
  10 -10   1     1761.27     2102.25     76.61 o 
  11 -10   1        3.19       -2.43      8.53 o 
  -6  -9   1     1831.78     1727.55     94.11 o 
  -5  -9   1      427.54      504.15     46.54 o 
  -4  -9   1      676.99      692.36     52.22 o 
  -3  -9   1      149.37      157.27     34.64 o 
  -2  -9   1      371.94      388.11     25.60 o 
  -1  -9   1      161.67      159.00     16.40 o 
   0  -9   1        8.62        9.36      4.46 o 
   1  -9   1      766.87      709.49     24.10 o 
   2  -9   1     1383.91     1257.44     33.74 o 
   3  -9   1     1134.78     1098.84     30.20 o 
   4  -9   1     3814.10     3869.13     86.81 o 
   5  -9   1     2893.88     2752.14     57.58 o 
   6  -9   1     1048.24     1082.46     21.63 o 
   7  -9   1       87.97       76.10      5.86 o 
   8  -9   1      995.60     1132.62     48.81 o 
   9  -9   1      438.96      364.39     27.59 o 
  10  -9   1     1191.92     1314.53     56.81 o 
  11  -9   1      230.35      206.05     39.56 o 
  12  -9   1       27.91       26.89     17.06 o 
  -7  -8   1      532.31      478.29     48.61 o 
  -6  -8   1      114.47      174.77     28.44 o 
  -5  -8   1     1169.46     1274.07     72.39 o 
  -4  -8   1      147.99      159.09     16.61 o 
  -3  -8   1       18.56       14.41      7.29 o 
  -2  -8   1       31.39        9.89      6.18 o 
  -1  -8   1      934.80      849.54     35.84 o 
   0  -8   1     1786.06     1953.48     49.22 o 
   1  -8   1      134.45      136.26      7.54 o 
   2  -8   1       25.03       14.49      4.45 o 
   3  -8   1     4696.05     4451.28     73.91 o 
   4  -8   1     5745.45     3016.10    138.06 o 
   5  -8   1     1387.41     1403.44     25.67 o 
   6  -8   1      120.23       88.57      7.73 o 
   7  -8   1        1.75       -1.85      2.54 o 
   8  -8   1       14.52       10.54      7.14 o 
   9  -8   1      234.94      202.50     20.75 o 
  10  -8   1      521.49      560.99     35.11 o 
  11  -8   1      262.61      278.70     40.85 o 
  12  -8   1       16.95       -6.20     10.86 o 
  -8  -7   1       18.33      -10.34     10.34 o 
  -7  -7   1       40.83       40.33     17.06 o 
  -6  -7   1      430.42      468.47     43.43 o 
  -5  -7   1       17.93       -5.17      8.27 o 
  -4  -7   1       26.32       43.45      9.81 o 
  -3  -7   1      136.35      130.68     14.04 o 
  -2  -7   1     5100.28     5028.89     96.79 o 
  -1  -7   1     3919.58     3913.75     78.06 o 
   0  -7   1     3953.35     4226.81     67.04 o 
   1  -7   1     5671.65     5925.61     97.05 o 
   2  -7   1      240.74      186.61      8.42 o 
   3  -7   1     4038.09     2314.95    110.14 o 
   4  -7   1      253.33      232.67     10.88 o 
   5  -7   1       66.24       58.18      5.63 o 
   6  -7   1      530.93      581.01     12.63 o 
   7  -7   1      108.39      110.32      8.50 o 
   8  -7   1      615.49      613.71     35.82 o 
   9  -7   1     2322.81     2547.03     57.44 o 
  10  -7   1     1333.16     1464.02     42.40 o 
  11  -7   1      967.32     1011.92     75.49 o 
  12  -7   1      130.67      121.00     28.44 o 
  -8  -6   1       55.70       40.33     16.55 o 
  -7  -6   1     2038.76     2132.94     98.24 o 
  -6  -6   1     1263.95     1316.99     70.84 o 
  -5  -6   1     4180.23     4065.25    135.47 o 
  -4  -6   1      465.63      445.29     26.94 o 
  -3  -6   1      324.35      274.21     16.21 o 
  -2  -6   1     1220.22     1130.98     33.63 o 
  -1  -6   1     7445.74     7590.71    106.56 o 
   0  -6   1      205.11      318.16     11.77 o 
   1  -6   1     4040.34     3984.54     52.17 o 
   2  -6   1     1447.33     1523.28     39.26 o 
   3  -6   1      164.69      158.24     15.45 o 
   4  -6   1     2516.50     2450.15     45.58 o 
   5  -6   1     3718.28     3837.74     40.80 o 
   6  -6   1     2527.91     2616.32     39.18 o 
   7  -6   1      385.95      345.07     13.68 o 
   8  -6   1        5.81       11.32      4.39 o 
   9  -6   1     4849.20     5175.94     93.93 o 
  10  -6   1      983.53     1003.95     41.70 o 
  11  -6   1      492.02      456.94     28.69 o 
  12  -6   1      156.54      161.84     33.09 o 
  -9  -5   1      244.14      251.82     33.61 o 
  -8  -5   1       58.98       65.67     19.65 o 
  -7  -5   1      771.94      648.41     48.61 o 
  -6  -5   1     5346.38     5321.22    163.91 o 
  -5  -5   1     3388.70     3303.08    113.76 o 
  -4  -5   1     2809.58     3102.71     82.69 o 
  -3  -5   1       51.18       77.23      6.96 o 
  -2  -5   1       58.52       76.23     16.80 o 
  -1  -5   1        4.56        4.07      1.66 o 
   0  -5   1     1096.22     1265.28     25.06 o 
   1  -5   1     3911.35     4138.19     75.96 o 
   2  -5   1      187.30      203.61     15.15 o 
   3  -5   1     1803.70     1625.26     31.52 o 
   4  -5   1     2135.76     2071.53     28.81 o 
   5  -5   1     3426.70     3094.70     33.62 o 
   6  -5   1     2222.18     2331.70     40.17 o 
   7  -5   1      416.54      347.97     13.15 o 
   8  -5   1      151.91      180.63     15.15 o 
   9  -5   1     1838.99     1925.75     47.27 o 
  10  -5   1       69.58       76.42     12.05 o 
  11  -5   1      124.86      125.38     15.77 o 
  12  -5   1      715.54      716.94     39.22 o 
 -10  -4   1      868.65      902.30     65.15 o 
  -9  -4   1      373.35      394.01     40.33 o 
  -8  -4   1        0.00        2.59      6.72 o 
  -7  -4   1      103.83      130.30     22.23 o 
  -6  -4   1     2356.56     2463.35     95.14 o 
  -5  -4   1      189.30      156.16     21.20 o 
  -4  -4   1      512.17      512.71     19.80 o 
  -3  -4   1       29.51       39.67      5.72 o 
  -2  -4   1      679.78      868.94     20.76 o 
  -1  -4   1     4082.98     4323.27    159.26 o 
   0  -4   1    15819.52    16422.51    292.86 o 
   1  -4   1     8912.96     9666.32    157.31 o 
   2  -4   1     1160.83      713.56     39.81 o 
   3  -4   1     1772.69     1871.72     29.52 o 
   4  -4   1     1860.44     1853.68     21.69 o 
   5  -4   1     3950.91     3741.22     51.05 o 
   6  -4   1     2360.10     2521.76     41.37 o 
   7  -4   1       69.33       83.86      6.74 o 
   8  -4   1       26.16       26.97      5.92 o 
   9  -4   1      103.58      100.00     12.99 o 
  10  -4   1     2116.26     2118.23     66.22 o 
  11  -4   1     2024.51     1961.70     71.61 o 
  12  -4   1      692.47      701.82     39.37 o 
 -10  -3   1      884.92      867.14     61.53 o 
  -9  -3   1        7.20       -1.03      7.76 o 
  -8  -3   1      355.79      415.73     37.23 o 
  -7  -3   1       65.69       71.36     16.55 o 
  -6  -3   1      426.70      426.23     30.77 o 
  -5  -3   1      626.75      628.35     22.48 o 
  -4  -3   1     4473.16     4506.88     80.42 o 
  -3  -3   1     2191.75     2299.94     45.47 o 
  -2  -3   1     2653.64     2649.04     51.97 o 
  -1  -3   1      231.62      201.40     11.41 o 
   0  -3   1    31355.89    32993.43    460.55 o 
   1  -3   1     1726.00      850.59     39.81 o 
   2  -3   1        9.77       17.00      2.53 o 
   3  -3   1     2189.64     2310.25     25.56 o 
   4  -3   1      461.32      500.39     11.28 o 
   5  -3   1        8.94        9.16      2.62 o 
   6  -3   1     2081.99     2154.67     58.99 o 
   7  -3   1     4296.84     4639.46     80.16 o 
   8  -3   1      855.30      892.76     28.09 o 
   9  -3   1     1510.72     1585.01     53.67 o 
  10  -3   1     2121.21     2263.08     70.05 o 
  11  -3   1     2948.82     2912.90     86.14 o 
  12  -3   1       11.12       19.55      9.47 o 
 -11  -2   1        1.17       -2.59      8.79 o 
 -10  -2   1       56.20       79.63     18.61 o 
  -9  -2   1      285.05      304.08     23.48 o 
  -8  -2   1       55.69       53.41     10.74 o 
  -7  -2   1       20.92       16.95      5.17 o 
  -6  -2   1     2435.49     2256.07     47.91 o 
  -5  -2   1    10806.75    10795.57    156.78 o 
  -4  -2   1      728.22      713.66     20.30 o 
  -3  -2   1     1024.93      962.48     22.48 o 
  -2  -2   1      376.08      377.55      8.72 o 
  -1  -2   1       91.36       70.79      6.23 o 
   0  -2   1     1325.51     1594.14     42.92 o 
   1  -2   1     1904.93     1987.25     26.03 o 
   2  -2   1      305.01      318.10      7.07 o 
   3  -2   1      607.80      697.24     10.46 o 
   4  -2   1     1526.12     1524.07     24.91 o 
   5  -2   1    10083.80    10411.46    148.29 o 
   6  -2   1    11820.52    12328.38    208.33 o 
   7  -2   1     4159.74     4668.02     81.45 o 
   8  -2   1     1434.87     1381.20     50.16 o 
   9  -2   1     1926.16     1850.89     60.05 o 
  10  -2   1     1326.88     1330.83     61.27 o 
  11  -2   1      582.99      572.98     34.77 o 
  12  -2   1      233.12      231.47     23.52 o 
 -11  -1   1      173.60      198.59     41.11 o 
 -10  -1   1     1086.90     1142.91     48.69 o 
  -9  -1   1      912.18      939.11     41.35 o 
  -8  -1   1     3197.16     3197.26    115.05 o 
  -7  -1   1     2236.75     2204.00     48.42 o 
  -6  -1   1     2110.54     2154.16     45.39 o 
  -5  -1   1      951.14      831.40     23.39 o 
  -4  -1   1     1358.18     1306.90     28.41 o 
  -3  -1   1     2477.49     2724.91     45.28 o 
  -2  -1   1     2088.13     2272.97     36.83 o 
  -1  -1   1      820.92      894.87     16.86 o 
   0  -1   1     3009.27     3216.65     54.40 o 
   1  -1   1     6825.45     7190.70     71.15 o 
   2  -1   1    10207.23    11072.01    123.55 o 
   3  -1   1     6876.27     8054.41    112.44 o 
   4  -1   1     1401.58     1317.71     27.17 o 
   5  -1   1    12544.80    12961.95    181.03 o 
   6  -1   1     7302.24     7004.17    121.23 o 
   7  -1   1      991.04      878.57     35.01 o 
   8  -1   1       20.97       13.24      6.88 o 
   9  -1   1       64.61       67.80     15.77 o 
  10  -1   1        0.49        2.04      6.69 o 
  11  -1   1      978.75      930.10     59.46 o 
  12  -1   1      452.47      500.34     35.41 o 
 -12   0   1      112.68       97.70     14.33 o 
 -11   0   1      913.58      973.93     61.27 o 
 -10   0   1     1555.94     1679.74     59.69 o 
  -9   0   1     1602.26     1654.60     79.37 o 
  -8   0   1      151.17      126.55     11.12 o 
  -7   0   1      156.84      142.45     10.68 o 
  -6   0   1     2042.37     2295.05     46.51 o 
  -5   0   1      301.78      210.20     10.71 o 
  -4   0   1       56.76       58.01      5.75 o 
  -3   0   1     2624.44     2758.42     44.58 o 
  -2   0   1     3896.98     4458.33     67.98 o 
  -1   0   1     7857.23     8543.58    120.67 o 
   0   0   1    17168.45    18293.94    196.27 o 
   1   0   1     4187.74     4646.35     78.85 o 
   2   0   1    15409.90    16696.42    271.53 o 
   3   0   1        4.93       24.46      5.03 o 
   4   0   1     1982.88     2136.43     60.24 o 
   5   0   1     1221.92     1191.76     27.52 o 
   6   0   1       81.25       95.05     10.99 o 
   7   0   1      192.80      159.18     15.38 o 
   8   0   1      130.13      139.60     15.83 o 
   9   0   1       22.71       15.00      8.79 o 
  10   0   1     1859.27     1822.22     64.88 o 
  11   0   1      668.63      740.45     55.33 o 
 -12   1   1       17.07       13.86     17.58 o 
 -11   1   1      285.35      281.80     43.18 o 
 -10   1   1       46.15       45.40     11.68 o 
  -9   1   1      538.74      643.26     36.97 o 
  -8   1   1       68.10       46.91      8.38 o 
  -7   1   1      648.87      669.70     30.08 o 
  -6   1   1     9160.66     9500.22    140.32 o 
  -5   1   1     1912.26     1775.45     36.17 o 
  -4   1   1    15502.92    15814.81    213.48 o 
  -3   1   1    17263.15    19321.94    689.39 o 
  -2   1   1     7215.90     8174.59     93.32 o 
  -1   1   1     2830.33     2879.53     40.89 o 
   0   1   1    13984.63    14953.34    184.53 o 
   1   1   1     7097.44     7636.32     98.08 o 
   2   1   1      111.02      124.33      7.65 o 
   3   1   1        0.75        8.70      3.88 o 
   4   1   1       74.89       40.36      6.58 o 
   5   1   1      621.22      631.06     38.52 o 
   6   1   1     3907.62     3661.93    113.76 o 
   7   1   1      316.69      254.40     26.89 o 
   8   1   1        4.03        6.39      6.46 o 
   9   1   1        8.69        0.41      5.08 o 
  10   1   1     1778.17     1737.89     87.39 o 
  11   1   1     1568.96     1663.43     89.45 o 
 -12   2   1       43.71       47.96     14.22 o 
 -11   2   1      187.75      231.15     32.06 o 
 -10   2   1      551.57      592.32     32.05 o 
  -9   2   1     5170.80     5640.32    100.09 o 
  -8   2   1      318.85      344.19     16.99 o 
  -7   2   1      470.83      436.78     17.96 o 
  -6   2   1       93.88       91.90      8.06 o 
  -5   2   1     4103.43     4136.20     58.45 o 
  -4   2   1     1599.80     1615.95     43.61 o 
  -3   2   1    12820.81    13748.28    221.51 o 
  -2   2   1     1059.63     1233.38     18.28 o 
  -1   2   1     2794.62     3106.32     31.42 o 
   0   2   1      238.96      272.22     10.43 o 
   1   2   1       22.76       49.66      4.35 o 
   2   2   1      567.95      539.07     14.20 o 
   3   2   1      411.13      476.66     17.88 o 
   4   2   1      943.50     1177.73     32.83 o 
   5   2   1     5466.20     5229.58     97.38 o 
   6   2   1     4135.70     4094.52     84.44 o 
   7   2   1      723.26      733.83     36.97 o 
   8   2   1      518.01      502.16     32.83 o 
   9   2   1      420.90      379.53     37.75 o 
  10   2   1       10.33       -1.55      9.82 o 
 -12   3   1        8.83       -4.16      6.56 o 
 -11   3   1      763.93      818.78     40.00 o 
 -10   3   1     1146.87     1282.36     48.31 o 
  -9   3   1     3530.87     3954.45     76.93 o 
  -8   3   1     2319.42     2524.27     53.98 o 
  -7   3   1       33.99       18.78      4.94 o 
  -6   3   1       78.08       87.49      7.46 o 
  -5   3   1      611.64      619.49     29.63 o 
  -4   3   1     3106.32     1707.90     84.80 o 
  -3   3   1      406.02      416.28      9.03 o 
  -2   3   1      219.06      175.01      4.62 o 
  -1   3   1     7195.37     7677.36     89.49 o 
   0   3   1      383.18      324.19     11.01 o 
   1   3   1     4735.56     4757.73     74.74 o 
   2   3   1     3132.90     2974.74     48.56 o 
   3   3   1      114.21      135.30      8.24 o 
   4   3   1     1747.33     1916.88     46.89 o 
   5   3   1     1716.95     1839.45     48.22 o 
   6   3   1     2635.66     2781.32     66.10 o 
   7   3   1       28.69       56.36     17.58 o 
   8   3   1      116.71      109.10     21.72 o 
   9   3   1      133.73      152.54     25.85 o 
  10   3   1       24.56        6.20     10.34 o 
 -13   4   1      254.07      267.33     42.40 o 
 -12   4   1        3.93        1.03     13.96 o 
 -11   4   1       14.22       18.02      9.82 o 
 -10   4   1     1677.40     1828.15     48.12 o 
  -9   4   1      465.35      516.04     22.47 o 
  -8   4   1      368.59      381.69     16.69 o 
  -7   4   1      764.39      835.43     23.11 o 
  -6   4   1      562.10      666.15     21.96 o 
  -5   4   1     1617.52     1413.69     29.87 o 
  -4   4   1     3262.86     3457.81     46.49 o 
  -3   4   1     2318.83     2201.73     29.45 o 
  -2   4   1       63.89      101.42      4.19 o 
  -1   4   1     5310.81     5731.71     66.10 o 
   0   4   1     6599.10     6816.76     93.04 o 
   1   4   1     8912.41     9377.49    162.70 o 
   2   4   1     3709.26     3980.63     75.64 o 
   3   4   1      912.05      985.83     25.34 o 
   4   4   1       34.89       35.81      5.92 o 
   5   4   1      284.88      315.48     19.25 o 
   6   4   1      322.34      289.56     31.54 o 
   7   4   1       61.55       42.40     15.51 o 
   8   4   1      946.19      897.64     61.53 o 
   9   4   1      121.39      142.71     26.37 o 
 -13   5   1      150.90      128.75     32.58 o 
 -12   5   1      171.20      204.24     37.75 o 
 -11   5   1        3.24       17.06     16.03 o 
 -10   5   1       43.88       43.55     12.15 o 
  -9   5   1        8.83       11.67      8.72 o 
  -8   5   1      414.75      420.54     16.01 o 
  -7   5   1       28.57       49.07      5.83 o 
  -6   5   1     1373.07     1121.85     25.62 o 
  -5   5   1     1946.00      940.56     65.15 o 
  -4   5   1    10449.60    11126.89    170.73 o 
  -3   5   1     5745.91     5932.27     58.22 o 
  -2   5   1      132.52      123.26      5.99 o 
  -1   5   1        3.36        4.97      1.79 o 
   0   5   1      337.24      375.74     13.47 o 
   1   5   1        5.32       10.57      3.48 o 
   2   5   1      902.36     1073.64     35.61 o 
   3   5   1     1020.58      938.94     26.30 o 
   4   5   1      299.27      272.14     17.39 o 
   5   5   1     1422.78     1313.37     66.70 o 
   6   5   1      754.16      796.30     53.26 o 
   7   5   1     2151.15     1929.21     92.56 o 
   8   5   1      225.61      188.22     28.96 o 
 -12   6   1       86.48       56.36     22.23 o 
 -11   6   1        2.40        2.09      8.31 o 
 -10   6   1     1848.56     1999.99     69.79 o 
  -9   6   1     3068.66     3024.15     87.42 o 
  -8   6   1      613.16      759.58     28.69 o 
  -7   6   1      310.11      362.70     15.38 o 
  -6   6   1      408.93      360.12     24.26 o 
  -5   6   1     3123.21     3147.31     46.26 o 
  -4   6   1     2048.20     1974.14     26.07 o 
  -3   6   1      440.00      352.86      9.36 o 
  -2   6   1        7.07       12.17      3.18 o 
  -1   6   1      592.03      648.91     15.17 o 
   0   6   1       95.32       92.69      5.65 o 
   1   6   1     2362.16     2223.27     43.28 o 
   2   6   1     3903.13     4132.12     81.56 o 
   3   6   1      299.02      292.97     19.91 o 
   4   6   1       22.32       25.85     11.38 o 
   5   6   1     1557.87     1534.16     75.49 o 
   6   6   1     1017.56     1023.81     63.60 o 
   7   6   1     1015.16      938.49     63.60 o 
   8   6   1      694.33      644.28     55.33 o 
 -12   7   1      104.21       91.52     26.89 o 
 -11   7   1      489.65      486.95     49.90 o 
 -10   7   1     1530.41     1622.78    150.99 o 
  -9   7   1     2736.95     2944.84     87.89 o 
  -8   7   1     1752.12     1788.63     56.66 o 
  -7   7   1        5.57        6.42      6.19 o 
  -6   7   1        0.20        1.46      3.19 o 
  -5   7   1      199.95      170.70      7.37 o 
  -4   7   1       63.66       60.70      5.77 o 
  -3   7   1     1708.90     1751.47     25.93 o 
  -2   7   1      274.91      269.08     10.06 o 
  -1   7   1       89.84      118.03      9.32 o 
   0   7   1     1579.50     1661.03     36.20 o 
   1   7   1     3222.08     3313.58     59.60 o 
   2   7   1     3056.32     3178.70     70.33 o 
   3   7   1      579.67      501.50     24.00 o 
   4   7   1      134.65      132.83     19.65 o 
   5   7   1       43.21       34.64     14.48 o 
   6   7   1      189.58      207.86     29.99 o 
   7   7   1      294.21      301.97     37.75 o 
 -12   8   1      242.60      243.78     25.31 o 
 -11   8   1      162.85      176.43     21.34 o 
 -10   8   1      504.51      579.23     36.27 o 
  -9   8   1      134.55      143.35     14.40 o 
  -8   8   1      366.87      450.93     21.30 o 
  -7   8   1       21.74       22.14     10.40 o 
  -6   8   1      166.55      153.90     21.74 o 
  -5   8   1     1588.81     1767.53     33.97 o 
  -4   8   1     3854.16     3880.32     50.85 o 
  -3   8   1     2620.46     2696.54     36.66 o 
  -2   8   1      984.91      961.44     26.14 o 
  -1   8   1      173.47      195.21     12.24 o 
   0   8   1      812.03      864.45     25.54 o 
   1   8   1      599.04      576.56     25.33 o 
   2   8   1       86.25       95.75     10.67 o 
   3   8   1      139.39      155.31     17.45 o 
   4   8   1       40.21       44.99     15.00 o 
   5   8   1       38.81       26.37     13.44 o 
   6   8   1      270.11      271.46     35.16 o 
 -12   9   1        0.28       19.26      9.68 o 
 -11   9   1      133.91      146.69     19.72 o 
 -10   9   1      263.74      200.57     22.80 o 
  -9   9   1      589.75      711.94     31.56 o 
  -8   9   1     2307.79     2446.47     64.46 o 
  -7   9   1     1908.14     1808.99     91.59 o 
  -6   9   1      166.52      153.57     31.57 o 
  -5   9   1     1282.64     1407.45     73.22 o 
  -4   9   1     3340.99     3557.94     71.88 o 
  -3   9   1     1283.68     1345.26     42.90 o 
  -2   9   1      199.99      177.82     11.48 o 
  -1   9   1        8.75        3.90      4.15 o 
   0   9   1        0.65        6.04      4.65 o 
   1   9   1      387.83      378.64     21.38 o 
   2   9   1      127.98      184.60     25.34 o 
   3   9   1      190.21      194.94     27.92 o 
   4   9   1        9.00       18.10     11.38 o 
   5   9   1      172.71      176.84     29.47 o 
 -11  10   1      282.32      269.27     32.32 o 
 -10  10   1      115.10      131.16     18.92 o 
  -9  10   1      652.30      702.57     32.74 o 
  -8  10   1      918.19      986.72     39.22 o 
  -7  10   1      673.17      738.10     40.04 o 
  -6  10   1      178.43      228.64     24.04 o 
  -5  10   1      765.11      736.65     40.58 o 
  -4  10   1        3.38        5.30      4.29 o 
  -3  10   1       44.07       34.90     10.67 o 
  -2  10   1       62.27       41.37     18.10 o 
  -1  10   1        0.94       16.55      8.79 o 
   0  10   1      295.44      277.96     21.85 o 
   1  10   1     1702.49     1801.89     61.71 o 
   2  10   1     1922.34     1896.12     86.35 o 
   3  10   1     1021.87     1133.95     67.74 o 
 -10  11   1      447.13      434.01     33.81 o 
  -9  11   1     2059.94     2460.57     75.76 o 
  -8  11   1      570.66      531.06     29.44 o 
  -7  11   1       42.27       37.06     11.90 o 
  -6  11   1       61.72       69.15     15.67 o 
  -5  11   1      197.33      159.02     27.66 o 
  -4  11   1      695.80      865.39     47.49 o 
  -3  11   1     1480.36     1588.97     93.07 o 
  -2  11   1      715.33      822.15     64.12 o 
  -1  11   1      257.07      241.99     33.61 o 
   0  11   1      213.10      205.28     30.51 o 
   2  11   1     1725.42     1885.26     89.45 o 
  -9  12   1        6.11       18.83      8.42 o 
  -8  12   1      365.47      428.05     27.40 o 
  -7  12   1      619.95      727.96     44.57 o 
  -6  12   1       58.02       34.54     26.37 o 
  -5  12   1      440.08      428.40     34.18 o 
  -4  12   1      810.80      865.84     49.54 o 
  -3  12   1     1892.38     2212.57    118.41 o 
  -2  12   1     1800.77     2001.60    110.65 o 
  -1  12   1      155.32      200.63     32.58 o 
   0  12   1        2.25       20.17     10.86 o 
  -6  13   1       76.15      104.02     19.86 o 
  -5  13   1       33.06       11.27     11.26 o 
  -4  13   1      523.96      474.79     38.00 o 
   5 -14   2       49.16       11.38     15.00 o 
   0 -13   2       13.82       36.93     15.00 o 
   1 -13   2       93.13       87.81     14.29 o 
   2 -13   2      170.68      130.82     29.47 o 
   3 -13   2      868.84      933.32     74.46 o 
   4 -13   2      100.22       70.84     23.79 o 
   5 -13   2     1809.14     1900.77    109.10 o 
   6 -13   2       63.29       94.62     25.85 o 
   7 -13   2       69.62       66.24     11.72 o 
   8 -13   2      608.11      662.47     38.14 o 
  -2 -12   2       84.26       77.33     14.72 o 
  -1 -12   2      458.00      456.82     40.85 o 
   0 -12   2      499.75      502.27     32.10 o 
   1 -12   2       37.99       50.31     12.52 o 
   2 -12   2       18.65        9.31      9.05 o 
   3 -12   2     1911.53     1954.33     64.48 o 
   4 -12   2     2034.39     2010.39    108.59 o 
   5 -12   2     1233.27     1359.93    141.42 o 
   6 -12   2      287.30      284.33     16.15 o 
   7 -12   2       11.32        5.85      4.32 o 
   8 -12   2       27.59       35.15      7.80 o 
   9 -12   2       29.28       53.03     12.90 o 
  10 -12   2       21.40       26.24     11.63 o 
  -3 -11   2       62.53       38.15     13.96 o 
  -2 -11   2     1169.45     1235.70     52.84 o 
  -1 -11   2     1408.07     1366.20     54.40 o 
   0 -11   2     2790.38     2901.29     89.20 o 
   1 -11   2     1000.89     1038.18     52.74 o 
   2 -11   2        4.38       -1.07      5.45 o 
   3 -11   2      333.17      340.15     20.94 o 
   4 -11   2      787.47      823.52     29.45 o 
   5 -11   2       13.07        7.30      9.98 o 
   6 -11   2        8.54        2.35      3.97 o 
   7 -11   2       33.84       29.32      5.18 o 
   8 -11   2      307.07      300.04     17.35 o 
   9 -11   2      489.51      578.63     36.54 o 
  10 -11   2      668.71      655.40     39.93 o 
  11 -11   2      459.20      547.80     39.56 o 
  -5 -10   2      369.99      344.89     39.30 o 
  -4 -10   2      364.36      352.65     37.23 o 
  -3 -10   2        7.86        6.08     13.44 o 
  -2 -10   2      948.01      909.86     47.57 o 
  -1 -10   2     1334.78     1546.27     55.98 o 
   0 -10   2       27.26       26.49      5.96 o 
   1 -10   2      224.14      201.80     26.29 o 
   2 -10   2       17.26       18.03      5.64 o 
   3 -10   2     2232.60     2503.93     53.29 o 
   4 -10   2      290.78      293.08     16.14 o 
   5 -10   2      173.90      167.85     10.82 o 
   6 -10   2       20.39       25.57      4.32 o 
   7 -10   2        1.15        3.79      2.47 o 
   8 -10   2      264.00      251.46     13.05 o 
   9 -10   2     2898.45     3293.98     97.74 o 
  10 -10   2     1583.47     1795.42     69.08 o 
  11 -10   2      168.98      142.71     27.92 o 
  -6  -9   2     1498.14     1439.02     84.28 o 
  -5  -9   2     1471.67     1773.05     89.97 o 
  -4  -9   2      445.17      485.82     30.89 o 
  -3  -9   2      747.08      798.29     38.78 o 
  -2  -9   2      206.17      227.03     27.40 o 
  -1  -9   2      481.67      529.41     29.96 o 
   0  -9   2      646.80      634.06     31.67 o 
   1  -9   2        3.66        1.97      3.79 o 
   2  -9   2     2363.04     2543.97     51.94 o 
   3  -9   2     1056.76      950.31     41.29 o 
   4  -9   2     3703.60     3620.19     83.29 o 
   5  -9   2     2972.80     2969.54     68.36 o 
   6  -9   2     2332.00     2476.99     43.09 o 
   7  -9   2       64.06       56.45      4.97 o 
   8  -9   2      371.70      346.41     15.92 o 
   9  -9   2     1587.71     1590.28     44.52 o 
  10  -9   2     1673.27     1811.31     67.19 o 
  11  -9   2      302.74      318.52     42.92 o 
  12  -9   2       43.08       62.05     22.23 o 
  -7  -8   2      154.08      153.57     28.96 o 
  -6  -8   2      994.96     1077.07     69.29 o 
  -5  -8   2      338.79      370.74     38.26 o 
  -4  -8   2      108.48       88.82     14.25 o 
  -3  -8   2      182.89      137.59     16.08 o 
  -2  -8   2       92.65       88.74     12.80 o 
  -1  -8   2     5321.34     5445.79    121.51 o 
   0  -8   2     3598.86     3687.46     87.55 o 
   1  -8   2     1796.69     1832.94     40.84 o 
   2  -8   2      151.80      138.65     10.20 o 
   3  -8   2     1682.94     1680.97     32.98 o 
   4  -8   2     3033.75     3042.57     49.89 o 
   5  -8   2     2941.31     2864.57     48.40 o 
   6  -8   2     1543.10     1455.17     22.75 o 
   7  -8   2      666.12      625.95     14.23 o 
   8  -8   2      539.66      514.19     22.23 o 
   9  -8   2        3.23        6.55      4.16 o 
  10  -8   2      493.37      470.00     27.74 o 
  11  -8   2      369.21      325.24     42.40 o 
  12  -8   2      436.76      447.79     51.71 o 
  -8  -7   2      128.01       52.74     20.68 o 
  -7  -7   2      267.11      196.49     30.51 o 
  -6  -7   2        0.64       -5.17      8.79 o 
  -5  -7   2      207.84      232.17     28.96 o 
  -4  -7   2     1705.56     1595.70     74.98 o 
  -3  -7   2       34.84       23.79     11.38 o 
  -2  -7   2     1701.31     1825.89     56.36 o 
  -1  -7   2     1888.85     1865.44     58.95 o 
   0  -7   2     8292.50     8174.01    202.90 o 
   1  -7   2     6145.56     6622.39     99.66 o 
   2  -7   2      183.03      155.32     21.75 o 
   3  -7   2       41.20       20.68      3.28 o 
   4  -7   2      345.13      345.66     15.30 o 
   5  -7   2      904.69      852.12     26.49 o 
   6  -7   2      223.34      203.23      7.49 o 
   7  -7   2     1132.73     1159.09     23.40 o 
   8  -7   2      347.37      323.45     26.51 o 
   9  -7   2      275.52      287.15     16.87 o 
  10  -7   2      860.64      882.02     39.11 o 
  11  -7   2     1087.89     1174.76     48.35 o 
  12  -7   2      303.32      286.05     24.39 o 
  -9  -6   2       54.91       51.19     18.10 o 
  -8  -6   2       15.11       16.55     12.41 o 
  -7  -6   2      620.71      622.04     49.64 o 
  -6  -6   2     1648.97     1691.87     81.18 o 
  -5  -6   2     4213.71     4112.82    135.47 o 
  -4  -6   2      690.93      663.93     43.43 o 
  -3  -6   2      520.80      453.99     34.64 o 
  -2  -6   2      657.14      650.52     28.12 o 
  -1  -6   2     2472.42     2274.63     43.50 o 
   0  -6   2      797.67      724.73     17.72 o 
   1  -6   2     7036.21     4439.09    164.95 o 
   2  -6   2      963.99     1199.50     21.89 o 
   3  -6   2       46.31       35.38      4.55 o 
   4  -6   2        6.93        6.88      2.83 o 
   5  -6   2     2774.35     2566.05     32.45 o 
   6  -6   2     1281.12     1096.41     19.25 o 
   7  -6   2      743.19      743.70     25.68 o 
   8  -6   2      321.72      344.60     17.28 o 
   9  -6   2     4468.97     4458.80    103.73 o 
  10  -6   2      104.03       87.79     12.34 o 
  11  -6   2     2229.32     2252.63     72.39 o 
  12  -6   2      324.98      300.82     25.35 o 
  -9  -5   2      291.00      297.84     35.16 o 
  -8  -5   2       11.78        2.07      9.82 o 
  -7  -5   2     1347.96     1287.52     69.29 o 
  -6  -5   2     3129.44     2960.77    109.10 o 
  -5  -5   2     5188.16     5287.10    156.16 o 
  -4  -5   2     1166.82     1125.67     54.81 o 
  -3  -5   2       68.48       40.30     12.15 o 
  -2  -5   2     1987.25     2225.67     62.82 o 
  -1  -5   2      868.83      966.01     21.38 o 
   0  -5   2       14.21       23.15      5.08 o 
   1  -5   2      397.28      302.27      9.81 o 
   2  -5   2     1188.19     1197.74     24.66 o 
   3  -5   2       27.14       34.78      4.06 o 
   4  -5   2     2159.06     1958.11     39.62 o 
   5  -5   2     4970.00     4914.98     48.60 o 
   6  -5   2    10767.11    10679.79    120.11 o 
   7  -5   2      307.52      330.38     15.99 o 
   8  -5   2      293.05      303.24     16.05 o 
   9  -5   2       63.92       60.16     10.49 o 
  10  -5   2       81.12       60.28     11.63 o 
  11  -5   2        1.25       -5.78      5.93 o 
  12  -5   2        5.71        2.29      6.78 o 
 -10  -4   2     2489.65     2305.64    108.07 o 
  -9  -4   2     1149.28     1189.79     70.32 o 
  -8  -4   2     1091.64     1065.69     63.08 o 
  -7  -4   2      150.62      172.70     23.79 o 
  -6  -4   2      941.95      910.05     51.71 o 
  -5  -4   2       62.27       50.16     14.48 o 
  -4  -4   2      620.82      586.75     17.40 o 
  -3  -4   2       65.90       48.60      6.34 o 
  -2  -4   2       78.80       70.84      7.57 o 
  -1  -4   2     1827.81     1680.50     65.15 o 
   0  -4   2     4144.06     4123.82     73.29 o 
   1  -4   2     2763.22     2615.66     36.64 o 
   2  -4   2      720.51      766.54     22.06 o 
   3  -4   2      358.49      390.14     11.31 o 
   4  -4   2     1774.19     1572.99     20.99 o 
   5  -4   2      380.60      324.11      8.46 o 
   6  -4   2      344.68      327.77     11.20 o 
   7  -4   2     1216.42     1131.28     30.73 o 
   8  -4   2      150.95      134.77     14.14 o 
   9  -4   2      135.19      140.40     38.52 o 
  10  -4   2      474.19      544.78     31.56 o 
  11  -4   2     1480.72     1527.86     65.67 o 
  12  -4   2      987.39      925.23     56.88 o 
 -11  -3   2      290.31      342.82     39.30 o 
 -10  -3   2      420.46      379.53     38.78 o 
  -9  -3   2       36.63       44.47     15.51 o 
  -8  -3   2      153.61      168.57     23.79 o 
  -7  -3   2       68.10       79.34      9.44 o 
  -6  -3   2      320.76      270.38     17.93 o 
  -5  -3   2      364.93      323.18     14.97 o 
  -4  -3   2     3407.23     3256.32     50.45 o 
  -3  -3   2       36.88       60.48      3.70 o 
  -2  -3   2       81.23      107.71      3.70 o 
   1  -3   2       25.14       90.93      5.15 o 
   2  -3   2      387.73      385.61     10.02 o 
   3  -3   2       46.15       55.04      4.04 o 
   4  -3   2     1217.59     1228.53     16.76 o 
   5  -3   2       28.48       24.55      4.76 o 
   6  -3   2     2278.50     2171.21     43.99 o 
   7  -3   2      780.64      726.27     23.17 o 
   8  -3   2      285.19      263.41     25.60 o 
   9  -3   2      121.94       78.43     12.79 o 
  10  -3   2     3693.99     3623.94    162.36 o 
  11  -3   2     2616.60     2785.77    117.63 o 
  12  -3   2     1308.10     1432.36     60.22 o 
 -11  -2   2       61.58       62.57     16.03 o 
 -10  -2   2       74.10       98.76     20.17 o 
  -9  -2   2      249.24      286.82     23.01 o 
  -8  -2   2        9.19       12.85      7.12 o 
  -7  -2   2       20.27       14.33      5.21 o 
  -6  -2   2     4102.02     4183.11     74.67 o 
  -5  -2   2     1568.23     1624.25     36.51 o 
  -4  -2   2      813.25      612.76     18.55 o 
  -3  -2   2    10321.62    11195.63    155.25 o 
  -2  -2   2     6774.94     7317.82    124.96 o 
  -1  -2   2      371.21      249.75     10.86 o 
   0  -2   2     5372.19     5720.59     96.80 o 
   1  -2   2        5.19       13.51      2.41 o 
   2  -2   2       44.20       48.12      3.26 o 
   3  -2   2        0.65        5.00      1.41 o 
   4  -2   2       80.13       85.16      6.09 o 
   5  -2   2     9097.06     8865.81    151.74 o 
   6  -2   2     1818.18     1617.56     35.38 o 
   7  -2   2     5112.34     5069.21    109.10 o 
   8  -2   2       12.66       11.28      6.70 o 
   9  -2   2       37.14       45.81     11.32 o 
  10  -2   2      574.45      570.20     33.92 o 
  11  -2   2      730.77      788.06     42.24 o 
  12  -2   2        0.53       -6.03      6.94 o 
 -11  -1   2      713.68      752.89     44.21 o 
 -10  -1   2      781.36      790.76     38.84 o 
  -9  -1   2     2121.39     2345.35     69.44 o 
  -8  -1   2      315.68      332.69     17.38 o 
  -7  -1   2      624.30      643.03     23.22 o 
  -6  -1   2      876.93      917.86     26.48 o 
  -5  -1   2     9985.95    10606.49    152.71 o 
  -4  -1   2      930.02      790.47     20.75 o 
  -3  -1   2     4386.51     4827.41     73.49 o 
  -2  -1   2     6934.73     8119.56    134.94 o 
  -1  -1   2     3004.35     3393.52     49.43 o 
   0  -1   2    15324.06    16194.91    199.12 o 
   1  -1   2     7319.75     7933.46     86.45 o 
   2  -1   2     5758.07     5825.00     76.30 o 
   3  -1   2       26.03       35.96      3.71 o 
   4  -1   2       17.16       21.47      3.26 o 
   5  -1   2     9834.90     9769.63    140.87 o 
   6  -1   2     7527.22     7485.13    144.43 o 
   7  -1   2      324.89      428.41     24.73 o 
   8  -1   2      634.10      637.68     36.97 o 
   9  -1   2       36.91       37.47     10.71 o 
  10  -1   2       52.46       42.65     11.96 o 
  11  -1   2      157.73      164.43     26.89 o 
 -12   0   2       28.94       20.31      8.03 o 
 -11   0   2      740.24      821.84     42.66 o 
 -10   0   2     1294.17     1356.60     51.82 o 
  -9   0   2     1648.27     1828.03     58.31 o 
  -8   0   2     1404.30     1467.51     44.11 o 
  -7   0   2        0.42        7.34      5.02 o 
  -6   0   2        2.90       -2.78      3.21 o 
  -5   0   2     5586.09     6297.86     96.49 o 
  -4   0   2     2238.48     2513.19     44.76 o 
  -3   0   2    15006.15    16372.65    261.10 o 
  -2   0   2     6346.66     7484.12     96.13 o 
  -1   0   2     9480.76    10016.03    133.13 o 
   0   0   2      366.07      242.52      5.88 o 
   1   0   2     6502.33     6896.07     68.67 o 
   2   0   2    10824.05    11101.61    240.96 o 
   3   0   2     3369.26     3777.95    116.08 o 
   4   0   2     1705.47     1508.83     54.81 o 
   5   0   2      133.22      141.61      8.17 o 
   6   0   2      226.85      259.05     24.30 o 
   7   0   2      134.91      127.72     19.65 o 
   8   0   2      795.26      732.70     48.09 o 
   9   0   2      368.07      375.33     25.34 o 
  10   0   2      465.73      459.08     27.56 o 
  11   0   2     1813.07     1961.78     97.73 o 
 -12   1   2        0.52       14.36      7.05 o 
 -11   1   2      208.37      194.15     51.45 o 
 -10   1   2      380.68      391.92     36.45 o 
  -9   1   2      297.69      308.77     19.48 o 
  -8   1   2     1182.63     1324.46     36.51 o 
  -7   1   2      251.32      236.06     13.35 o 
  -6   1   2       32.23       25.76      9.12 o 
  -5   1   2      539.70      357.77     13.99 o 
  -4   1   2    17447.03     9631.57    336.10 o 
  -3   1   2       49.61       52.62      3.53 o 
  -2   1   2     3486.95     3946.24     47.37 o 
  -1   1   2     3629.22     3821.74     48.67 o 
   0   1   2     3255.88     3316.30     41.52 o 
   1   1   2     3052.49     3203.95     46.71 o 
   2   1   2        6.06       22.41      3.86 o 
   3   1   2      165.84      180.45      7.32 o 
   4   1   2     1849.17     1957.29     35.35 o 
   5   1   2        4.49       -0.07      4.65 o 
   6   1   2     4862.43     4874.65    155.90 o 
   7   1   2       50.70       55.14     10.16 o 
   8   1   2      937.37      895.29     36.37 o 
   9   1   2       47.24       38.37      9.85 o 
  10   1   2     1971.32     2051.24     97.73 o 
  11   1   2      806.61      796.81     61.01 o 
 -12   2   2      182.68      230.62     36.20 o 
 -11   2   2        8.05       -0.10     11.38 o 
 -10   2   2      984.80     1020.01     42.86 o 
  -9   2   2     1733.56     1885.43     47.45 o 
  -8   2   2     1482.55     1553.86     39.71 o 
  -7   2   2      710.70      803.20     33.59 o 
  -6   2   2     3798.95     3804.05     98.37 o 
  -5   2   2      440.52      362.81     24.83 o 
  -4   2   2    11961.34    12550.57    184.42 o 
  -3   2   2     5889.69     6090.92     75.41 o 
  -2   2   2      279.42      260.09     10.94 o 
  -1   2   2       26.18       31.53      3.13 o 
   0   2   2      523.67      515.01     16.21 o 
   1   2   2     1376.36     1511.53     27.65 o 
   2   2   2       66.68       76.75     11.75 o 
   3   2   2     3279.77     3320.89     53.48 o 
   4   2   2     5369.84     5434.62     81.50 o 
   5   2   2     3559.23     3648.24     76.73 o 
   6   2   2     2512.22     2595.61     63.76 o 
   7   2   2     4873.25     5041.90    119.96 o 
   8   2   2      148.61      154.81     16.02 o 
   9   2   2       55.22       28.44     15.00 o 
  10   2   2      421.20      366.61     40.85 o 
 -12   3   2       60.76       66.19     25.85 o 
 -11   3   2      258.01      276.64     39.30 o 
 -10   3   2     1240.52     1399.47     41.43 o 
  -9   3   2     5461.47     5983.56    104.69 o 
  -8   3   2     1569.35     1696.76     41.60 o 
  -7   3   2      121.24       86.33      7.27 o 
  -6   3   2      199.12      262.65     12.09 o 
  -5   3   2     3175.34     1420.92     81.18 o 
  -4   3   2       50.82       42.40      3.61 o 
  -3   3   2      252.77      218.92      5.19 o 
  -2   3   2      127.61      179.03      7.59 o 
  -1   3   2      846.51      705.91     10.48 o 
   0   3   2     2472.80     2779.14     36.70 o 
   1   3   2     9909.62    10240.43    153.99 o 
   2   3   2     9755.72    10289.12    138.80 o 
   3   3   2      445.38      385.84     25.50 o 
   4   3   2      515.81      516.97     17.46 o 
   5   3   2     2768.42     2774.38     65.62 o 
   6   3   2     1835.58     1799.47     52.12 o 
   7   3   2        4.27        5.50      8.27 o 
   8   3   2       28.42       31.54     15.00 o 
   9   3   2       34.07       50.67     18.10 o 
 -13   4   2      953.95     1079.65     84.80 o 
 -12   4   2      386.95      459.68     52.74 o 
 -11   4   2       30.24       61.53     23.27 o 
 -10   4   2     1379.96     1534.44     76.27 o 
  -9   4   2      296.53      346.14     25.21 o 
  -8   4   2     1800.07     1922.52     44.11 o 
  -7   4   2       53.34       64.47      6.20 o 
  -6   4   2       77.72      100.09      7.02 o 
  -5   4   2     3258.85     3264.05     54.84 o 
  -4   4   2     1275.48     1323.19     35.27 o 
  -3   4   2     6168.65     6335.90    102.62 o 
  -2   4   2       29.39        8.56      1.56 o 
  -1   4   2      538.23      527.60      9.67 o 
   0   4   2     4876.05     4897.75     90.76 o 
   1   4   2     2042.54     1870.23     37.03 o 
   2   4   2     4889.30     4696.03     74.13 o 
   3   4   2      532.07      560.78     18.91 o 
   4   4   2     1943.47     1952.86     51.15 o 
   5   4   2      118.38      102.46     20.94 o 
   6   4   2      197.01      199.27     16.77 o 
   7   4   2     2125.40     2070.37     94.11 o 
   8   4   2     1430.47     1473.67     82.22 o 
   9   4   2        2.94       -0.52     12.93 o 
 -13   5   2      645.60      965.38     82.22 o 
 -12   5   2        3.85       20.68     17.06 o 
 -11   5   2        2.94       -3.13     11.38 o 
 -10   5   2       75.40      105.51     16.19 o 
  -9   5   2      112.58       84.87     11.45 o 
  -8   5   2     1017.35     1065.67     35.26 o 
  -7   5   2        9.51        2.22      3.81 o 
  -6   5   2      347.12      267.29     76.01 o 
  -5   5   2     9949.54     9958.58    247.84 o 
  -4   5   2    10851.95    10721.01    126.98 o 
  -3   5   2     5320.38     5371.80     75.92 o 
  -2   5   2     1319.77     1261.53     17.75 o 
  -1   5   2        0.49       -0.02      2.46 o 
   0   5   2     1031.14      953.02     18.89 o 
   1   5   2     3710.84     3726.67     66.57 o 
   2   5   2     1105.69     1016.86     27.60 o 
   3   5   2      144.62      137.19     10.23 o 
   4   5   2      548.11      580.22     46.02 o 
   5   5   2       72.85       87.39     18.61 o 
   6   5   2     3445.17     3500.60    128.75 o 
   7   5   2     1766.38     1740.99     87.90 o 
   8   5   2      769.08      759.07     58.95 o 
 -12   6   2        4.53       18.61     16.55 o 
 -11   6   2       34.75       24.60      9.84 o 
 -10   6   2     1152.84     1283.34     54.63 o 
  -9   6   2     2497.03     2662.09     89.74 o 
  -8   6   2     3367.68     3359.60    135.49 o 
  -7   6   2     2129.31     1437.47     94.11 o 
  -6   6   2      149.71      110.25     18.13 o 
  -5   6   2     1376.26     1294.22     34.53 o 
  -4   6   2     2874.36     3024.16     45.84 o 
  -3   6   2     1113.25     1103.31     17.29 o 
  -2   6   2      588.25      497.32     11.18 o 
  -1   6   2      353.00      326.58     10.63 o 
   0   6   2       67.97       83.69      7.37 o 
   1   6   2     1141.72     1119.13     28.61 o 
   2   6   2     2734.62     2654.86     67.50 o 
   3   6   2     3547.07     3423.04    114.27 o 
   4   6   2       41.31       31.02     12.41 o 
   5   6   2      846.81      874.37     56.36 o 
   6   6   2      988.39      969.00     63.08 o 
   7   6   2      984.67      919.88     64.12 o 
 -12   7   2      452.87      440.81     66.70 o 
 -11   7   2       18.49        8.98     12.93 o 
 -10   7   2      871.39      967.37     58.95 o 
  -9   7   2     4348.93     4813.14    295.11 o 
  -8   7   2     1398.79     1401.26     74.98 o 
  -7   7   2      678.69      389.87     46.02 o 
  -6   7   2      104.62       50.79     17.99 o 
  -5   7   2      111.99      123.49     11.15 o 
  -4   7   2       71.87       77.99      8.77 o 
  -3   7   2      213.35      158.77      7.53 o 
  -2   7   2     1591.52     1600.93     34.70 o 
  -1   7   2      355.16      303.72     13.70 o 
   0   7   2       18.15       15.87      4.69 o 
   1   7   2     7254.87     7589.61    139.49 o 
   2   7   2     5537.26     5919.67     95.17 o 
   3   7   2      644.15      650.43     35.61 o 
   4   7   2      345.80      370.74     35.16 o 
   5   7   2      504.68      448.82     40.85 o 
   6   7   2        6.90       16.03     12.93 o 
 -12   8   2      705.66      797.73     58.95 o 
 -11   8   2       15.04       24.62     10.58 o 
 -10   8   2      101.33       93.99     17.08 o 
  -9   8   2      127.64      146.07     13.46 o 
  -8   8   2      177.68      165.87     15.41 o 
  -7   8   2     1248.87      558.96     57.91 o 
  -6   8   2        2.79        2.25      3.70 o 
  -5   8   2      122.67      127.05     11.61 o 
  -4   8   2      538.68      599.72     23.49 o 
  -3   8   2     3493.17     3662.92     70.48 o 
  -2   8   2     4136.33     4320.76     91.50 o 
  -1   8   2      741.03      772.13     24.20 o 
   0   8   2     1089.97     1109.97     30.51 o 
   1   8   2      221.37      248.23     16.76 o 
   2   8   2     1416.60     1460.53     56.17 o 
   3   8   2       65.53       62.66     16.29 o 
   4   8   2       11.61       20.30      8.68 o 
   5   8   2       52.17       61.53     19.65 o 
 -11   9   2        0.11       12.64      8.79 o 
 -10   9   2        3.95       -1.46     14.74 o 
  -9   9   2       29.70       38.89      9.98 o 
  -8   9   2      105.94      108.38     13.71 o 
  -7   9   2      628.25      324.21     43.43 o 
  -6   9   2      275.77      244.55     22.80 o 
  -5   9   2      394.93      428.21     21.40 o 
  -4   9   2     1809.58     1884.53     47.51 o 
  -3   9   2     3675.42     3718.89     73.73 o 
  -2   9   2      771.26      785.86     31.85 o 
  -1   9   2       29.24       14.48      7.49 o 
   0   9   2      272.65      265.80     17.28 o 
   1   9   2       83.44       80.45     11.65 o 
   2   9   2      260.96      283.99     24.07 o 
   3   9   2      162.61      186.66     26.89 o 
   4   9   2      237.18      189.77     28.96 o 
 -11  10   2       22.86       17.92      9.49 o 
 -10  10   2      324.47      316.18     29.43 o 
  -9  10   2      288.37      314.37     35.47 o 
  -8  10   2     2557.25     2995.08     92.56 o 
  -7  10   2     2093.18     2224.76    129.01 o 
  -6  10   2      349.22      341.03     33.33 o 
  -5  10   2      116.17      101.26     11.17 o 
  -4  10   2      808.45      807.19     30.38 o 
  -3  10   2       93.85       94.55     13.02 o 
  -2  10   2       35.64       55.91     10.97 o 
  -1  10   2      470.85      593.39     37.84 o 
   0  10   2      323.26      397.45     30.52 o 
   2  10   2     1360.33     1404.38     73.42 o 
 -10  11   2        2.63        2.96      8.54 o 
  -9  11   2      868.43      916.58     40.36 o 
  -8  11   2      403.34      442.85     59.98 o 
  -7  11   2      794.21      855.15     48.61 o 
  -6  11   2       30.23       19.22      6.37 o 
  -5  11   2       57.38       45.43     13.62 o 
  -4  11   2      249.92      208.46     23.69 o 
  -3  11   2     1062.29     1104.10     66.19 o 
  -2  11   2     1178.60     1258.04     81.18 o 
  -1  11   2      528.54      588.95     53.78 o 
  -8  12   2       73.04       69.72     31.02 o 
  -7  12   2      413.72      414.15     33.78 o 
  -6  12   2      248.97      257.58     27.22 o 
  -5  12   2        0.11       -5.38      7.20 o 
  -4  12   2      564.99      611.22     41.81 o 
  -3  12   2     1373.95     1421.23     66.10 o 
  -2  12   2     1384.65     1524.37     68.71 o 
   3 -14   3      236.88      179.43     36.20 o 
   4 -14   3       32.58       49.64     20.68 o 
   5 -14   3      367.43      317.48     45.50 o 
   6 -14   3      199.98      205.23     18.08 o 
   0 -13   3       10.69       21.62     15.25 o 
   1 -13   3        1.71        5.95     13.19 o 
   2 -13   3       26.31       18.11     14.74 o 
   3 -13   3        4.39        1.03      6.58 o 
   4 -13   3      506.96      436.33     29.27 o 
   5 -13   3     1239.67     1258.40     51.26 o 
   6 -13   3      168.21      193.74     13.78 o 
   7 -13   3        7.33       18.82      5.70 o 
   8 -13   3      251.26      272.11     16.68 o 
   9 -13   3     1162.42     1251.65     38.83 o 
  -2 -12   3       30.39       13.45      8.75 o 
  -1 -12   3      349.56      360.54     29.73 o 
   0 -12   3      317.42      279.67     27.92 o 
   1 -12   3      989.47      953.42     44.47 o 
   2 -12   3      119.59      124.94     19.13 o 
   3 -12   3      516.47      548.28     24.51 o 
   4 -12   3     2031.67     2283.31     54.78 o 
   5 -12   3     1061.24     1141.78     36.51 o 
   6 -12   3      715.89      709.52     44.83 o 
   7 -12   3       38.36       44.65      7.91 o 
   8 -12   3       43.07       80.95     10.06 o 
   9 -12   3        0.88        0.24      3.71 o 
  10 -12   3      121.56       94.47     17.36 o 
  -4 -11   3      238.67      264.74     34.64 o 
  -3 -11   3        1.39       15.47     12.41 o 
  -2 -11   3       27.98       34.60     15.51 o 
  -1 -11   3     2737.57     2700.23     82.31 o 
   0 -11   3     2097.92     2200.13     53.49 o 
   1 -11   3     1505.80     1469.88     41.26 o 
   2 -11   3       53.00       42.98      9.64 o 
   3 -11   3      683.55      725.96     27.10 o 
   4 -11   3      970.26     1044.43     33.12 o 
   5 -11   3      413.53      481.67     22.17 o 
   6 -11   3        8.59       12.26      5.89 o 
   7 -11   3      545.41      528.89     16.06 o 
   8 -11   3        0.51       -0.76      2.86 o 
   9 -11   3      645.17      603.34     28.87 o 
  10 -11   3      257.09      335.68     42.14 o 
  11 -11   3      193.33      136.51     28.96 o 
  -5 -10   3      567.55      466.92     44.47 o 
  -4 -10   3     1566.54     1407.55     57.86 o 
  -3 -10   3      283.16      312.61     25.84 o 
  -2 -10   3      743.65      884.33     49.38 o 
  -1 -10   3     1067.72     1019.48     44.39 o 
   0 -10   3     1326.52     1343.66     38.14 o 
   1 -10   3     1355.45     1478.99     47.86 o 
   2 -10   3        0.40       -1.74      3.86 o 
   3 -10   3       41.13       57.25      8.36 o 
   4 -10   3     1077.74     1059.65     32.05 o 
   5 -10   3      482.93      538.01     29.78 o 
   6 -10   3      532.89      451.09     18.16 o 
   7 -10   3       84.19       96.01      6.62 o 
   8 -10   3      990.66      965.41     21.54 o 
   9 -10   3     1802.27     1915.22     43.71 o 
  10 -10   3      990.78      990.44     47.85 o 
  11 -10   3     1245.87     1342.85     89.45 o 
  -6  -9   3      335.36      325.76     38.78 o 
  -5  -9   3     2669.41     2617.44    111.69 o 
  -4  -9   3       43.04       49.37     10.90 o 
  -3  -9   3      203.00      202.82     19.90 o 
  -2  -9   3      229.52      186.46     18.97 o 
  -1  -9   3      582.02      607.15     46.80 o 
   0  -9   3        1.73        3.75      9.31 o 
   1  -9   3        1.36        3.61      3.92 o 
   2  -9   3       39.00       58.91      8.34 o 
   3  -9   3      583.01      641.63     22.97 o 
   4  -9   3     1720.10     1692.85     35.14 o 
   5  -9   3     5310.41     5406.87     79.72 o 
   6  -9   3     1804.29     1913.89     39.60 o 
   7  -9   3      494.30      467.23     13.80 o 
   8  -9   3        7.87        7.13      3.07 o 
   9  -9   3     1956.64     2074.61     53.13 o 
  10  -9   3       44.17       53.49     10.33 o 
  11  -9   3      137.47      153.50     17.00 o 
  12  -9   3       76.39       43.95     19.65 o 
  -7  -8   3     1168.96     1080.69     71.87 o 
  -6  -8   3     2019.44     2341.32    107.03 o 
  -5  -8   3     1031.60     1061.04     65.15 o 
  -4  -8   3      773.30      777.68     52.22 o 
  -3  -8   3      140.78      119.44     20.17 o 
  -2  -8   3     1288.91     1234.26     61.53 o 
  -1  -8   3     1368.41     1497.46     50.20 o 
   0  -8   3     4555.27     4553.60    109.62 o 
   1  -8   3     1592.60     1424.63     35.58 o 
   2  -8   3      680.00      712.40     23.06 o 
   3  -8   3     1015.69      973.08     23.45 o 
   4  -8   3     2494.02     2343.65     42.01 o 
   5  -8   3      940.94      954.67     24.69 o 
   6  -8   3     5002.52     4980.23     57.18 o 
   7  -8   3        7.77       11.87      3.24 o 
   8  -8   3       36.35       28.76      5.73 o 
   9  -8   3       26.93       27.23      6.52 o 
  10  -8   3       49.06       41.69      8.63 o 
  11  -8   3      456.37      467.77     29.93 o 
  12  -8   3      200.64      178.24     19.22 o 
  -8  -7   3        4.12       32.06     15.00 o 
  -7  -7   3      194.59      207.86     29.99 o 
  -6  -7   3       39.20       37.23     15.51 o 
  -4  -7   3     1693.35     1788.05     80.15 o 
  -3  -7   3      219.66      216.14     24.82 o 
  -2  -7   3      596.99      493.29     35.68 o 
  -1  -7   3     3433.58     3658.31    112.72 o 
   0  -7   3     9723.64    10486.02    190.72 o 
   1  -7   3     3757.44     3747.74     54.59 o 
   2  -7   3        4.89        7.50      2.75 o 
   3  -7   3      427.72      448.18     14.53 o 
   4  -7   3      408.18      294.93     12.43 o 
   5  -7   3       68.84       69.14      7.07 o 
   6  -7   3       25.77       22.71      3.47 o 
   7  -7   3        2.20        4.43      2.59 o 
   8  -7   3        2.01        7.43      4.08 o 
   9  -7   3      124.10      115.45     19.65 o 
  10  -7   3     1759.58     1740.26     59.50 o 
  11  -7   3     1240.96     1273.14     51.74 o 
  12  -7   3      528.93      509.55     33.35 o 
  -9  -6   3        1.02       -4.65     10.34 o 
  -8  -6   3       80.31       95.66     20.17 o 
  -7  -6   3        0.80       -3.62      7.76 o 
  -6  -6   3     3422.20     3429.25    124.10 o 
  -5  -6   3     2838.40     2754.46    103.93 o 
  -4  -6   3     4120.76     4034.74    128.75 o 
  -3  -6   3     1183.25     1300.96     59.98 o 
  -2  -6   3      115.93       50.67     12.41 o 
  -1  -6   3     2543.39     2699.13     87.39 o 
   0  -6   3     2407.30     2050.72     70.32 o 
   1  -6   3      450.80      345.54     12.69 o 
   2  -6   3        2.65        6.17      2.46 o 
   3  -6   3      586.25      740.86     18.48 o 
   4  -6   3      941.59      735.03     22.39 o 
   5  -6   3      227.21      192.86      8.77 o 
   6  -6   3     1591.27     1556.48     23.86 o 
   7  -6   3     1714.65     1565.16     33.29 o 
   8  -6   3      634.16      589.02     30.94 o 
   9  -6   3       41.54       51.15     10.30 o 
  10  -6   3      833.73      797.81     38.20 o 
  11  -6   3     1119.91     1058.94     60.76 o 
  12  -6   3      175.12      190.61     20.75 o 
  -9  -5   3     2349.43     2404.92    109.10 o 
  -8  -5   3       76.22       71.87     18.61 o 
  -7  -5   3        0.88        0.00      5.69 o 
  -6  -5   3     2157.37     2177.92     89.45 o 
  -5  -5   3     5303.52     5256.07    154.61 o 
  -4  -5   3      415.56      367.12     29.99 o 
  -3  -5   3     1793.34     1767.36     68.77 o 
  -2  -5   3       81.43       95.14     15.51 o 
  -1  -5   3        0.68       15.00      7.24 o 
   0  -5   3      584.07      724.42     34.64 o 
   1  -5   3      989.46     1030.44     26.89 o 
   2  -5   3      101.50      212.60      8.66 o 
   3  -5   3     1131.90     1181.55     23.52 o 
   4  -5   3      423.00      448.81     12.32 o 
   5  -5   3    13537.61    13290.67    125.72 o 
   6  -5   3     2487.22     2336.58     33.92 o 
   7  -5   3     1477.01     1415.83     35.88 o 
   8  -5   3        1.91        7.03      5.16 o 
   9  -5   3       86.90      105.90     14.13 o 
  10  -5   3        3.14        9.55      5.85 o 
  11  -5   3        3.99       10.08      6.78 o 
  12  -5   3       73.29       72.35     22.49 o 
 -10  -4   3     1533.29     1389.38     79.11 o 
  -9  -4   3     1571.30     1621.55     82.73 o 
  -8  -4   3     1264.40     1213.06     66.70 o 
  -7  -4   3      568.74      545.39     28.88 o 
  -6  -4   3      229.27      233.91     18.27 o 
  -5  -4   3      477.88      409.16     19.95 o 
  -4  -4   3      132.94      175.96     10.53 o 
  -3  -4   3      145.59      188.43      9.51 o 
  -2  -4   3       37.70       39.30      9.82 o 
  -1  -4   3     4515.29     4957.20    126.17 o 
   0  -4   3    10758.04    11415.48    254.40 o 
   1  -4   3     4267.25     4458.23    116.86 o 
   2  -4   3     8434.48     8241.75     98.68 o 
   3  -4   3       87.67       62.17      5.21 o 
   4  -4   3       10.90        5.06      2.31 o 
   5  -4   3     2473.81     2596.87     30.95 o 
   6  -4   3      668.00      578.36     17.18 o 
   7  -4   3        1.87        9.24      4.92 o 
   8  -4   3       30.91       46.95     10.56 o 
   9  -4   3       85.96       70.98     12.52 o 
  10  -4   3      454.55      477.93     34.90 o 
  11  -4   3     1264.08     1343.39     56.15 o 
  12  -4   3     1042.15     1040.95     81.18 o 
 -11  -3   3       58.06       58.43     17.06 o 
 -10  -3   3     1857.09     1874.40     91.01 o 
  -9  -3   3      162.29      259.57     29.99 o 
  -8  -3   3       18.17        1.89      5.29 o 
  -7  -3   3      156.02      156.30     12.39 o 
  -6  -3   3       58.84       22.45      5.66 o 
  -5  -3   3     3068.30     2877.32     61.01 o 
  -4  -3   3     2554.06     2436.90     46.81 o 
  -3  -3   3     2974.01     3037.77     52.56 o 
  -2  -3   3      113.93      153.93      7.17 o 
  -1  -3   3     2208.55     2467.77     32.25 o 
   0  -3   3     3395.68     3491.81     87.90 o 
   1  -3   3     4273.39     4115.40     96.69 o 
   2  -3   3       72.62       62.85      5.67 o 
   3  -3   3      923.77      870.65     15.82 o 
   4  -3   3      190.83      167.80      6.18 o 
   5  -3   3      100.45      104.57      6.95 o 
   6  -3   3     1455.83     1418.44     49.51 o 
   7  -3   3       15.88       44.92     10.04 o 
   8  -3   3      816.27      829.51     36.90 o 
   9  -3   3      565.15      598.62     47.31 o 
  10  -3   3     2327.66     2237.11     73.04 o 
  11  -3   3     2704.53     2602.12     83.51 o 
  12  -3   3     1014.99     1034.67     66.19 o 
 -11  -2   3        0.50        8.27      9.31 o 
 -10  -2   3      173.97      171.15     23.79 o 
  -9  -2   3        3.44       12.35      5.93 o 
  -8  -2   3     1739.21     1710.18     44.66 o 
  -7  -2   3      112.65      105.60     10.25 o 
  -6  -2   3     2565.79     2520.05     51.97 o 
  -5  -2   3     1337.52     1136.64     29.11 o 
  -4  -2   3     8440.35     8829.35    128.47 o 
  -3  -2   3     2102.52     2196.20     50.06 o 
  -2  -2   3        5.94       10.68      5.69 o 
  -1  -2   3     2980.25     3330.32     53.91 o 
   0  -2   3      347.71      432.69     14.36 o 
   1  -2   3       80.97       88.01      5.14 o 
   2  -2   3      527.09      568.96     14.01 o 
   3  -2   3     1468.77     1446.94     23.82 o 
   4  -2   3     3970.19     3884.32     52.49 o 
   5  -2   3     2441.96     2467.90     48.12 o 
   6  -2   3    10095.09    10232.18    186.74 o 
   7  -2   3     4892.49     5109.97    111.87 o 
   8  -2   3     1264.72     1269.31     56.10 o 
   9  -2   3       40.61       54.11     11.57 o 
  10  -2   3      871.70      904.37     57.40 o 
  11  -2   3      196.59      187.70     26.37 o 
 -11  -1   3       14.90       28.96     10.86 o 
 -10  -1   3     1307.98     1426.56     53.45 o 
  -9  -1   3     2492.75     2680.39     61.22 o 
  -8  -1   3       88.21       82.75      9.73 o 
  -7  -1   3       12.66        4.56      4.73 o 
  -6  -1   3     4758.90     4718.17     80.59 o 
  -5  -1   3     1955.23     1566.14     34.98 o 
  -4  -1   3     4001.17     5068.70    148.64 o 
  -3  -1   3       40.70       31.04      5.37 o 
  -2  -1   3      107.77      114.91      6.28 o 
  -1  -1   3        8.86       26.09      3.35 o 
   0  -1   3      543.38      558.91     12.55 o 
   1  -1   3     8107.49     8504.13     77.20 o 
   2  -1   3     3394.83     3383.33     69.37 o 
   3  -1   3    11807.54    13281.33    237.85 o 
   4  -1   3      732.52      869.20     38.78 o 
   5  -1   3     3309.91     3167.09     96.69 o 
   6  -1   3     2435.07     2145.35     78.08 o 
   7  -1   3     1770.29     1645.85     70.84 o 
   8  -1   3        3.62       13.96      9.82 o 
   9  -1   3       21.52       29.47     12.93 o 
  10  -1   3       11.11        5.23      6.18 o 
  11  -1   3      184.84      213.37     20.64 o 
 -12   0   3       38.06       54.42     18.10 o 
 -11   0   3     2450.21     2619.73    145.30 o 
 -10   0   3     1847.62     1922.58     63.09 o 
  -9   0   3     4754.53     4956.64     92.87 o 
  -8   0   3     3638.98     3878.38     74.59 o 
  -7   0   3        4.87        5.58      3.79 o 
  -6   0   3     1078.68     1041.74     28.43 o 
  -5   0   3      422.78      564.07     20.98 o 
  -4   0   3     2035.82     2018.49     45.22 o 
  -3   0   3     2865.18     3255.56     47.73 o 
  -2   0   3     1239.46     1296.84     21.52 o 
  -1   0   3      248.81      211.59      6.45 o 
   0   0   3     4677.18     4747.01     57.46 o 
   1   0   3     4876.96     4845.62     51.01 o 
   2   0   3    15946.51    16705.57    162.62 o 
   3   0   3     1614.03     1858.05     33.68 o 
   4   0   3      304.89      369.62     17.71 o 
   5   0   3      702.89      749.24     40.85 o 
   6   0   3      924.67      886.14     32.69 o 
   7   0   3      783.81      762.17     31.87 o 
   8   0   3        1.79        5.82      7.24 o 
   9   0   3        1.61       -2.39      5.66 o 
  10   0   3      705.49      677.15     59.98 o 
  11   0   3     1432.29     1626.20     89.45 o 
 -12   1   3      479.28      526.90     53.26 o 
 -11   1   3        3.19       -6.91      8.01 o 
 -10   1   3      459.77      604.99     26.09 o 
  -9   1   3     1276.12     1276.39     37.82 o 
  -8   1   3      224.33      201.89     13.54 o 
  -7   1   3      572.92      599.96     21.63 o 
  -6   1   3      767.59      881.41     44.48 o 
  -5   1   3     1855.31      926.08     59.46 o 
  -4   1   3     8299.23     8363.09     99.38 o 
  -3   1   3     3865.52     4007.81     52.83 o 
  -2   1   3     1940.00     1944.50     28.43 o 
  -1   1   3     1770.63     1978.15     29.01 o 
   0   1   3     8720.17     8861.30     99.95 o 
   1   1   3     3765.31     3951.05     51.07 o 
   2   1   3     1423.44     1514.65     28.18 o 
   3   1   3      598.63      623.25     16.75 o 
   4   1   3      831.66      954.52     42.92 o 
   5   1   3     1421.26     1408.00     56.88 o 
   6   1   3     1421.41     1529.21     49.64 o 
   7   1   3     2217.89     2155.98     88.94 o 
   8   1   3     1292.71     1352.19     47.59 o 
   9   1   3       18.67       23.82      9.28 o 
  10   1   3      484.73      455.54     44.47 o 
 -12   2   3      342.88      386.77     46.02 o 
 -11   2   3        4.68       -1.55     10.86 o 
 -10   2   3       97.44       90.98     10.71 o 
  -9   2   3      283.15      301.50     17.14 o 
  -8   2   3     3280.95     3555.67     68.90 o 
  -7   2   3       25.43       12.56      6.98 o 
  -6   2   3       84.33      146.14     13.14 o 
  -5   2   3     2913.99     2988.80     51.52 o 
  -4   2   3     5580.76     6022.35     93.59 o 
  -3   2   3     7442.61     7611.95    107.91 o 
  -2   2   3     1778.97     1810.03     46.07 o 
  -1   2   3       52.88       66.11      4.43 o 
   0   2   3        5.82        2.85      1.90 o 
   1   2   3     1349.94     1557.88     26.60 o 
   2   2   3     7467.37     7674.62    106.59 o 
   3   2   3      308.27      284.95     11.04 o 
   4   2   3      450.74      505.55     23.00 o 
   5   2   3      670.07      648.08     28.09 o 
   6   2   3     4967.80     5139.72    105.44 o 
   7   2   3     2161.57     2175.51     61.74 o 
   8   2   3     1300.33     1264.88     62.57 o 
   9   2   3       61.03       51.19     18.61 o 
  10   2   3      146.48       94.62     24.82 o 
 -12   3   3        4.72      -10.34     10.34 o 
 -11   3   3       50.30       53.70     13.65 o 
 -10   3   3     1236.83     1454.25     57.48 o 
  -9   3   3     3943.73     4258.41    109.21 o 
  -8   3   3     1123.07     1194.30     38.48 o 
  -7   3   3     1801.31     2076.82     40.26 o 
  -6   3   3      197.65      271.04     29.03 o 
  -5   3   3     1022.80     1046.86     24.90 o 
  -4   3   3     1220.98     1455.98     32.09 o 
  -3   3   3      186.74      229.18     10.77 o 
  -2   3   3      214.79      255.23      7.57 o 
  -1   3   3       28.13       59.71      4.88 o 
   0   3   3     1598.49     1367.73     26.22 o 
   1   3   3    16057.16    16811.90    216.64 o 
   2   3   3     8552.68     9467.59    138.31 o 
   3   3   3     2421.30     2361.93     44.68 o 
   4   3   3       46.17       54.97      9.49 o 
   5   3   3     1520.53     1704.48     49.99 o 
   6   3   3      829.42      908.62     36.64 o 
   7   3   3     2192.29     2135.55     62.87 o 
   8   3   3       28.57       23.27     14.48 o 
   9   3   3      111.02      110.14     24.30 o 
 -12   4   3      277.59      302.49     43.43 o 
 -11   4   3      264.85      367.94     29.37 o 
 -10   4   3       15.77       14.87      8.91 o 
  -9   4   3     2119.48     2368.59     59.32 o 
  -8   4   3      865.06      885.13     48.51 o 
  -7   4   3      195.68      123.58     24.82 o 
  -6   4   3      108.27      132.67     19.19 o 
  -5   4   3     1045.67     1101.96     26.83 o 
  -4   4   3     1425.06     1239.90     30.14 o 
  -3   4   3     7330.16     7506.12     90.90 o 
  -2   4   3    15623.18    16675.05    188.09 o 
  -1   4   3       70.71       72.42      5.80 o 
   0   4   3      196.74      185.84     10.17 o 
   1   4   3     4152.40     4351.22     70.00 o 
   2   4   3     6890.28     7357.06    131.53 o 
   3   4   3      351.76      358.89     20.27 o 
   4   4   3      617.52      620.52     27.76 o 
   5   4   3      171.63      146.53     14.98 o 
   6   4   3       15.94       18.73      7.44 o 
   7   4   3      234.67      231.13     31.02 o 
   8   4   3      987.65      932.80     65.15 o 
 -12   5   3      345.46      443.41     42.66 o 
 -11   5   3       13.53       17.15      9.55 o 
 -10   5   3       10.31        8.85      8.08 o 
  -9   5   3      270.78      326.75     20.74 o 
  -8   5   3        7.31        6.14      5.12 o 
  -7   5   3     1014.92      558.44     54.81 o 
  -6   5   3      373.96      521.55     30.27 o 
  -5   5   3      307.43      414.03     17.79 o 
  -4   5   3     5090.58     4972.12     82.15 o 
  -3   5   3     5440.92     5287.03     69.25 o 
  -2   5   3     1638.28     1665.62     29.70 o 
  -1   5   3      416.11      414.38     13.46 o 
   0   5   3     2453.17     2626.80     51.24 o 
   1   5   3       47.29       70.30      7.26 o 
   2   5   3      460.17      401.58     17.01 o 
   3   5   3      233.64      295.27     19.00 o 
   4   5   3      878.44      917.37     53.26 o 
   5   5   3        3.27       -0.55      8.27 o 
   6   5   3      394.19      391.43     39.30 o 
   7   5   3     2378.41     2257.55    104.97 o 
 -12   6   3       23.03       37.00     12.88 o 
 -11   6   3       28.81       35.10     13.44 o 
 -10   6   3      506.18      488.11     26.25 o 
  -9   6   3      876.24      903.23     34.78 o 
  -8   6   3     2691.35     1851.13    116.86 o 
  -7   6   3     4119.66     2050.20    122.03 o 
  -6   6   3       57.16       60.64      8.92 o 
  -5   6   3     1217.24     1287.82     34.71 o 
  -4   6   3     2193.90     2118.82     46.35 o 
  -3   6   3     3228.34     3300.80     62.09 o 
  -2   6   3      454.52      521.59     15.81 o 
  -1   6   3        2.18        1.92      2.76 o 
   0   6   3      117.69      126.66      9.01 o 
   1   6   3      116.06      140.47     10.74 o 
   2   6   3      996.43      926.08     49.12 o 
   3   6   3     2717.90     2719.30     99.80 o 
   4   6   3     1467.63     1646.37     77.04 o 
   5   6   3       77.92       89.45     19.13 o 
   6   6   3     1066.90     1030.01     65.67 o 
   7   6   3     1063.80     1018.64     69.29 o 
 -12   7   3      205.39      228.62     26.09 o 
 -11   7   3      599.93      643.42     40.71 o 
 -10   7   3      677.98      730.71     33.04 o 
  -9   7   3     1524.74     1608.27     51.80 o 
  -8   7   3     3291.93     1800.97    116.86 o 
  -7   7   3     1512.07      836.11     72.91 o 
  -6   7   3      314.29      260.32     17.55 o 
  -5   7   3      115.09      124.77     11.15 o 
  -4   7   3      101.28       78.39      9.09 o 
  -3   7   3      918.91      929.85     29.11 o 
  -2   7   3      135.48      143.48     12.02 o 
  -1   7   3     1195.65     1241.37     30.89 o 
   0   7   3      148.03      149.28     10.47 o 
   1   7   3     1181.39     1266.04     33.29 o 
   2   7   3     1183.79     1164.51     44.21 o 
   3   7   3     2599.11     2542.46     98.76 o 
   4   7   3      153.69      168.57     25.34 o 
   5   7   3       26.26       48.61     16.03 o 
   6   7   3      484.73      375.40     39.81 o 
 -12   8   3     1030.87     1025.45     67.48 o 
 -11   8   3      611.44      637.06     41.15 o 
 -10   8   3       19.89       16.31      6.95 o 
  -9   8   3      349.90      412.78     25.36 o 
  -8   8   3       58.63       53.10      9.89 o 
  -7   8   3       24.01       17.52      7.56 o 
  -6   8   3        1.76        8.23      5.05 o 
  -5   8   3      161.67      157.66     12.73 o 
  -4   8   3      534.97      486.86     21.71 o 
  -3   8   3     1594.57     1686.55     43.48 o 
  -2   8   3     2389.50     2399.37     54.26 o 
  -1   8   3      588.27      627.87     35.50 o 
   0   8   3       54.59       37.97      7.68 o 
   1   8   3     1016.65     1013.15     44.08 o 
   2   8   3     2035.61     2017.43     69.43 o 
   3   8   3      191.31      146.83     30.25 o 
   4   8   3       38.11       14.81      8.91 o 
 -11   9   3       27.74       25.62     11.88 o 
 -10   9   3       24.43       38.91      9.50 o 
  -9   9   3        2.22       11.31      5.49 o 
  -8   9   3      594.64      279.22     40.33 o 
  -7   9   3      504.87      519.26     62.98 o 
  -6   9   3      262.42      209.74     16.08 o 
  -5   9   3       49.21       45.83      7.89 o 
  -4   9   3      701.06      700.12     27.45 o 
  -3   9   3     1613.37     1647.78     44.73 o 
  -2   9   3     1857.05     1898.34     48.49 o 
  -1   9   3      458.91      453.30     31.64 o 
   0   9   3        1.75        3.01      6.02 o 
   1   9   3        7.66       -3.62      8.27 o 
   2   9   3       59.43       53.78     20.17 o 
   3   9   3      541.12      541.74     35.76 o 
 -10  10   3       63.82       28.43     13.89 o 
  -9  10   3      550.39      667.05     50.67 o 
  -8  10   3     1076.75      611.70     65.15 o 
  -7  10   3      971.36      866.42    159.52 o 
  -6  10   3      627.38      569.63     35.28 o 
  -5  10   3       12.71       10.52      5.69 o 
  -4  10   3        2.49        6.06      4.87 o 
  -3  10   3      859.31      839.54     31.33 o 
  -2  10   3       20.81       30.61      8.33 o 
  -1  10   3      128.60      107.29     13.66 o 
   0  10   3       33.79       38.26     16.55 o 
  -9  11   3      136.97      151.88     21.11 o 
  -8  11   3      185.25      190.11     41.37 o 
  -7  11   3      423.14      424.36     33.61 o 
  -6  11   3       75.45       61.76     22.01 o 
  -5  11   3        4.25        3.74      9.63 o 
  -4  11   3      224.77      231.17     20.57 o 
  -3  11   3      322.85      371.87     25.82 o 
  -2  11   3     1106.46     1146.43     56.75 o 
  -1  11   3      985.54     1064.59     54.33 o 
  -6  12   3      434.46      447.76     36.15 o 
  -5  12   3       63.85       76.74     16.77 o 
  -4  12   3       51.85       69.44     17.32 o 
   2 -14   4        0.24       -1.70      7.45 o 
   3 -14   4      275.26      341.00     50.41 o 
   4 -14   4       50.45       28.34     10.33 o 
   5 -14   4        4.19        6.00      8.05 o 
   6 -14   4      164.42      143.23     30.51 o 
   7 -14   4       11.27       21.72     16.03 o 
  -1 -13   4      461.46      483.55     33.86 o 
   0 -13   4      122.44      135.72     17.84 o 
   1 -13   4       85.64       92.39     15.61 o 
   2 -13   4        4.88        6.60      6.96 o 
   3 -13   4      153.73      146.57     13.61 o 
   4 -13   4      345.65      305.03     19.88 o 
   5 -13   4     1617.94     1779.99     49.77 o 
   6 -13   4     1005.65      982.60     35.42 o 
   7 -13   4       98.70       95.97     21.25 o 
   8 -13   4       87.39       71.45     12.17 o 
   9 -13   4     1270.28     1428.66     41.97 o 
  -2 -12   4        0.05       -2.70      6.76 o 
  -1 -12   4       89.23       97.24     14.98 o 
   0 -12   4        9.15       19.33     13.70 o 
   1 -12   4      885.09      829.23     31.32 o 
   2 -12   4      322.88      295.84     17.91 o 
   3 -12   4      173.26      145.32     13.15 o 
   4 -12   4     1056.66     1118.58     51.15 o 
   5 -12   4     2144.58     2138.08     53.82 o 
   6 -12   4     1464.56     1643.00     45.88 o 
   7 -12   4       97.19       66.43      8.10 o 
   8 -12   4       21.80       19.32      6.93 o 
   9 -12   4       45.26       25.33      6.26 o 
  10 -12   4        9.89        3.94      7.07 o 
  -4 -11   4        6.28       -3.10      7.31 o 
  -3 -11   4      217.59      200.60     21.98 o 
  -2 -11   4       48.99       58.64     12.78 o 
  -1 -11   4      610.83      583.69     66.19 o 
   0 -11   4     1507.53     1472.43     42.69 o 
   1 -11   4     1225.41     1210.66     37.44 o 
   2 -11   4      126.65       96.00     10.57 o 
   3 -11   4      160.69      165.72     13.40 o 
   4 -11   4     1446.45     1502.23     41.64 o 
   5 -11   4       56.73       78.27     11.65 o 
   6 -11   4       72.20       61.30      9.87 o 
   7 -11   4       27.07       33.05      5.90 o 
   8 -11   4       20.15       16.09      3.77 o 
   9 -11   4      464.76      458.98     16.77 o 
  10 -11   4      697.16      683.57     58.95 o 
  11 -11   4      896.19      959.69     73.94 o 
  -5 -10   4      131.64      140.23     18.97 o 
  -4 -10   4      664.13      724.08     41.62 o 
  -3 -10   4       83.94       80.43     13.76 o 
  -2 -10   4      649.45      693.27     37.10 o 
  -1 -10   4     1790.50     1840.21     62.77 o 
   0 -10   4     4644.16     4768.82    113.91 o 
   1 -10   4     2423.66     2480.80     55.63 o 
   2 -10   4       35.58       20.97      6.14 o 
   3 -10   4        6.94        4.77      4.04 o 
   4 -10   4      244.82      223.20     14.73 o 
   5 -10   4      249.84      227.84     18.24 o 
   6 -10   4      899.59      955.19     27.42 o 
   7 -10   4      260.85      300.49     11.45 o 
   8 -10   4      518.37      545.17     21.42 o 
   9 -10   4      648.20      637.83     23.66 o 
  10 -10   4     1307.47     1417.64     54.38 o 
  11 -10   4     1151.37     1296.21     53.28 o 
  -6  -9   4     1293.22     1284.42     76.53 o 
  -5  -9   4     2056.98     1976.26     93.07 o 
  -4  -9   4     1772.77     1791.67     86.35 o 
  -3  -9   4     1170.61     1069.31     61.53 o 
  -2  -9   4      166.52       96.69     18.61 o 
  -1  -9   4      744.91      752.77     36.12 o 
   0  -9   4       41.11       33.10      9.56 o 
   1  -9   4      475.02      406.17     18.95 o 
   2  -9   4        0.93        0.76      3.84 o 
   3  -9   4       65.49       79.15      9.45 o 
   4  -9   4     2731.13     2754.08     48.87 o 
   5  -9   4     5894.43     6030.35    103.59 o 
   6  -9   4     2322.01     2121.68     42.75 o 
   7  -9   4     1494.77     1407.08     25.67 o 
   8  -9   4       59.05       38.68      5.24 o 
   9  -9   4      397.30      404.14     21.35 o 
  10  -9   4      240.05      189.10     18.13 o 
  11  -9   4      160.70      157.57     40.33 o 
  -7  -8   4       57.96       44.47     17.06 o 
  -6  -8   4      242.12      233.72     31.54 o 
  -5  -8   4     1435.83     1519.17     77.56 o 
  -4  -8   4       96.77       72.39     17.58 o 
  -3  -8   4      278.22      318.52     32.58 o 
  -2  -8   4      216.76      269.40     28.44 o 
  -1  -8   4      485.27      384.70     31.54 o 
   0  -8   4     2174.19     2324.77     85.32 o 
   1  -8   4     5614.04     5565.93     90.97 o 
   2  -8   4     2846.20     2690.43     64.86 o 
   3  -8   4      494.45      533.09     17.07 o 
   4  -8   4      229.77      262.88     12.38 o 
   5  -8   4     3855.71     3787.50     60.32 o 
   6  -8   4     4295.47     4232.91     58.62 o 
   7  -8   4       22.67       29.04      4.33 o 
   8  -8   4       63.25       67.37      6.16 o 
   9  -8   4        7.40       14.17      6.02 o 
  10  -8   4       85.27       81.37     13.44 o 
  11  -8   4      318.83      336.71     80.15 o 
  12  -8   4      401.43      379.12     43.43 o 
  -8  -7   4      402.80      429.69     43.95 o 
  -7  -7   4       16.19       18.10     10.34 o 
  -6  -7   4       69.28       55.84     17.58 o 
  -5  -7   4      385.52      361.44     34.64 o 
  -4  -7   4     1728.23     1624.65     73.42 o 
  -3  -7   4      665.09      602.91     41.37 o 
  -2  -7   4      122.89       80.15     16.03 o 
  -1  -7   4     2189.91     2108.12     78.08 o 
   0  -7   4     9592.43     9754.63    237.85 o 
   1  -7   4     2041.16     1909.60     43.46 o 
   2  -7   4     2517.30     2590.77     42.61 o 
   3  -7   4      104.22       64.15      6.22 o 
   4  -7   4     1352.22     1356.52     29.08 o 
   5  -7   4      116.28      112.45      7.47 o 
   6  -7   4      150.64      161.92      7.77 o 
   7  -7   4        8.70        8.86      3.27 o 
   8  -7   4       71.41       56.27      9.97 o 
   9  -7   4      147.05      139.64     15.21 o 
  10  -7   4     1162.97     1164.63     48.08 o 
  11  -7   4      916.86      863.17     42.74 o 
  12  -7   4      310.00      323.14     27.17 o 
  -9  -6   4       32.76       48.61     16.55 o 
  -8  -6   4      396.37      439.00     41.37 o 
  -7  -6   4       77.80       87.90     19.13 o 
  -6  -6   4      402.15      433.83     38.26 o 
  -5  -6   4     2954.02     3336.69    117.38 o 
  -4  -6   4     5250.67     5140.25    151.50 o 
  -3  -6   4     3755.02     3792.23    116.86 o 
  -2  -6   4      151.85      175.29     20.68 o 
  -1  -6   4     1109.73     1090.00     49.64 o 
   0  -6   4     1078.64     1295.27     53.26 o 
   1  -6   4     5967.26     5492.89    141.68 o 
   2  -6   4      509.67      537.03     15.30 o 
   3  -6   4      528.71      731.88     25.21 o 
   4  -6   4     1706.19     1839.52     34.20 o 
   5  -6   4      299.67      319.04     12.88 o 
   6  -6   4     4973.95     4766.80     58.79 o 
   7  -6   4     1004.49      953.06     20.58 o 
   8  -6   4       85.09       84.35     12.41 o 
   9  -6   4      465.27      432.90     27.19 o 
  10  -6   4     1285.41     1258.02     50.81 o 
  11  -6   4     1969.78     1857.15     67.09 o 
  12  -6   4      745.59      832.54     75.49 o 
 -10  -5   4      619.67      592.05     51.19 o 
  -9  -5   4     1265.20     1289.59     74.98 o 
  -8  -5   4     1365.34     1468.49     77.04 o 
  -7  -5   4      125.38      100.11     17.32 o 
  -6  -5   4     1776.16     1746.33     56.87 o 
  -5  -5   4     2956.69     3081.35    152.28 o 
  -4  -5   4     1579.51     1539.41     85.83 o 
  -3  -5   4     2403.24     2554.87     85.83 o 
  -2  -5   4       19.69       48.09     11.89 o 
  -1  -5   4     1086.06     1010.37     44.47 o 
   0  -5   4      785.15      381.08     20.68 o 
   1  -5   4     1104.54     1033.12     41.88 o 
   2  -5   4       13.15       24.42      4.07 o 
   3  -5   4     2595.64     2656.91     41.73 o 
   4  -5   4     1114.00     1181.91     22.24 o 
   5  -5   4     7550.23     7552.94     86.56 o 
   6  -5   4     1494.50     1398.38     24.27 o 
   7  -5   4     2665.06     2463.29     52.06 o 
   8  -5   4      340.76      297.22     21.74 o 
   9  -5   4       22.16       15.02      7.12 o 
  10  -5   4       10.56       17.17      7.82 o 
  11  -5   4       54.18       33.46     11.00 o 
  12  -5   4       29.44       42.39     11.24 o 
 -10  -4   4     1024.25     1117.92     68.77 o 
  -9  -4   4     2750.74     3053.33    119.96 o 
  -8  -4   4      664.41      661.42     33.82 o 
  -7  -4   4       52.50       64.67     23.01 o 
  -6  -4   4      698.22      667.77     31.02 o 
  -5  -4   4      512.39      461.55     18.29 o 
  -4  -4   4      277.75      283.82     18.39 o 
  -3  -4   4      119.27      120.18      7.77 o 
  -2  -4   4        4.97        2.95      2.12 o 
  -1  -4   4     4895.07     5441.36     66.21 o 
   0  -4   4     1163.56     1164.40     26.06 o 
   2  -4   4     5027.85     4614.90    117.38 o 
   3  -4   4        6.31        6.16      2.30 o 
   4  -4   4        4.95        9.80      2.79 o 
   5  -4   4     4042.92     3889.26     47.33 o 
   6  -4   4      567.12      470.84     15.26 o 
   7  -4   4       31.08       27.86      8.53 o 
   8  -4   4       38.20       59.07     10.93 o 
   9  -4   4       75.39       77.69     13.00 o 
  10  -4   4      229.75      224.22     21.87 o 
  11  -4   4      737.71      790.34     42.72 o 
  12  -4   4     1610.81     1549.68     83.25 o 
 -11  -3   4      371.21      354.20     36.71 o 
 -10  -3   4     1010.82     1076.55     65.15 o 
  -9  -3   4      179.83      208.38     25.85 o 
  -8  -3   4      680.81      699.06     33.33 o 
  -7  -3   4       38.66       51.30      8.12 o 
  -6  -3   4      245.21      238.18     13.72 o 
  -5  -3   4     1761.04     1992.14     48.59 o 
  -4  -3   4     4438.26     4603.95     76.21 o 
  -3  -3   4     2082.04     2158.53     59.98 o 
  -2  -3   4      281.17      279.47     10.65 o 
  -1  -3   4       73.58      112.77      5.45 o 
   0  -3   4    15503.08    15969.74    229.28 o 
   1  -3   4      378.80      287.91      9.94 o 
   2  -3   4     3649.34     3523.89     63.71 o 
   3  -3   4      484.66      398.93     11.47 o 
   4  -3   4     2154.75     2044.83     36.83 o 
   5  -3   4      355.79      394.39     12.59 o 
   6  -3   4      184.10      166.11     18.61 o 
   7  -3   4     1621.21     1616.87     52.55 o 
   8  -3   4      682.13      684.98     34.64 o 
   9  -3   4      276.55      280.25     29.47 o 
  10  -3   4      696.18      693.92     50.16 o 
  11  -3   4     1930.15     1812.87     89.45 o 
 -11  -2   4        3.83       -6.72      8.27 o 
 -10  -2   4       97.15       93.59     18.61 o 
  -9  -2   4      625.53      676.92     27.65 o 
  -8  -2   4      459.80      469.53     21.68 o 
  -7  -2   4       10.20       14.19      4.63 o 
  -6  -2   4      944.92      952.72     28.33 o 
  -5  -2   4     4364.28     4423.13     75.52 o 
  -4  -2   4    12995.74    14045.87    211.38 o 
  -3  -2   4     4523.71     4641.29     66.74 o 
  -2  -2   4       47.24      111.19      6.97 o 
  -1  -2   4      532.81      773.54     15.17 o 
   0  -2   4     4666.46     5002.32     69.97 o 
   1  -2   4     1882.91     1909.06     32.26 o 
   2  -2   4     1491.92     1545.68     24.35 o 
   3  -2   4      112.41      147.58      7.19 o 
   4  -2   4      520.18      537.46     11.02 o 
   5  -2   4      551.12      503.63     32.06 o 
   6  -2   4     4009.12     3660.89    112.21 o 
   7  -2   4     5107.05     5271.58    153.57 o 
   8  -2   4     1525.62     1547.61     72.39 o 
   9  -2   4      104.74       93.59     18.10 o 
  10  -2   4      224.31      189.43     18.27 o 
  11  -2   4     1355.69     1339.62     52.81 o 
 -11  -1   4       17.98        0.00      8.79 o 
 -10  -1   4     1954.26     2151.53     67.66 o 
  -9  -1   4     2246.35     2483.22     58.58 o 
  -8  -1   4     4958.67     5069.47     91.86 o 
  -7  -1   4      544.28      628.73     23.39 o 
  -6  -1   4      133.75      134.06     10.39 o 
  -5  -1   4      634.67      513.04     19.28 o 
  -4  -1   4     2699.83     1401.79     67.22 o 
  -3  -1   4       22.85       30.59      4.24 o 
  -2  -1   4      306.55      268.18     11.68 o 
  -1  -1   4      597.67      689.16     14.18 o 
   0  -1   4     6092.56     6432.36     84.11 o 
   1  -1   4     5587.05     5665.09     60.30 o 
   2  -1   4     6302.51     6538.55     68.81 o 
   3  -1   4    11272.60    11632.73    111.40 o 
   4  -1   4      318.30      312.15     13.20 o 
   5  -1   4       19.47       11.79      5.45 o 
   6  -1   4     3068.00     3093.74     71.25 o 
   7  -1   4     2597.68     2653.23     67.59 o 
   8  -1   4      859.56      839.75     36.15 o 
   9  -1   4        0.17        5.52      6.76 o 
  10  -1   4      133.77      130.33     15.46 o 
  11  -1   4      231.83      244.73     44.47 o 
 -12   0   4       23.98       36.71     15.51 o 
 -11   0   4      265.16      249.20     22.11 o 
 -10   0   4      988.46     1136.61     55.96 o 
  -9   0   4     3798.13     4206.06     82.71 o 
  -8   0   4      503.43      404.70     20.76 o 
  -7   0   4       11.67        7.01      3.75 o 
  -6   0   4      239.80      202.17     12.18 o 
  -5   0   4       91.85      105.11     47.83 o 
  -4   0   4       47.95       70.43      5.37 o 
  -3   0   4     3718.82     3822.44     53.45 o 
  -2   0   4     4172.88     4710.60     62.04 o 
  -1   0   4       34.82       56.13      3.09 o 
   0   0   4       52.66       93.57      5.05 o 
   1   0   4     9990.21    10360.94    104.05 o 
   2   0   4     5389.47     5372.06     58.31 o 
   3   0   4     2036.86     2088.41     46.20 o 
   4   0   4     1103.77     1156.05     26.78 o 
   5   0   4      654.56      648.45     27.24 o 
   6   0   4      352.41      383.70     36.97 o 
   7   0   4      163.02      198.95     17.34 o 
   8   0   4      306.32      324.93     22.43 o 
   9   0   4        7.95       -0.17      6.41 o 
  10   0   4      219.25      257.17     22.66 o 
 -12   1   4      682.55      694.95     61.53 o 
 -11   1   4      467.19      604.46     54.81 o 
 -10   1   4       26.48       40.04     11.55 o 
  -9   1   4      285.52      316.94     17.91 o 
  -8   1   4        0.01        3.58      3.90 o 
  -7   1   4      272.53      316.21     14.48 o 
  -6   1   4       76.84       99.48     17.48 o 
  -5   1   4     1486.81     1553.94     46.35 o 
  -4   1   4     4657.31     5060.08     71.92 o 
  -3   1   4     2014.37     1931.65     30.34 o 
  -2   1   4    14378.82    14453.12    171.05 o 
  -1   1   4     1146.39     1196.43     21.37 o 
   0   1   4      264.23      245.80     12.44 o 
   1   1   4       20.61       33.62      3.11 o 
   2   1   4     7670.30     8259.48    100.42 o 
   3   1   4      354.95      406.43     10.66 o 
   4   1   4        8.81        8.86      3.29 o 
   5   1   4       32.44       21.20      7.07 o 
   6   1   4     1237.17     1215.16     42.00 o 
   7   1   4     1258.23     1385.33     47.66 o 
   8   1   4     1224.15     1264.25     47.59 o 
   9   1   4      183.01      232.03     33.61 o 
  10   1   4      924.76      928.15     67.22 o 
 -12   2   4      144.68      179.94     33.09 o 
 -11   2   4        0.02       -5.48      8.27 o 
 -10   2   4        3.22       11.51      7.85 o 
  -9   2   4     1588.65     1658.63     60.01 o 
  -8   2   4     1684.47     1926.08    113.76 o 
  -7   2   4      920.20      976.69     86.06 o 
  -6   2   4      292.92      290.81     81.96 o 
  -5   2   4     1847.32     2195.52     34.62 o 
  -4   2   4     3332.46     3190.95     55.45 o 
  -3   2   4     4663.75     4583.82     83.73 o 
  -2   2   4      583.78      645.63     13.44 o 
  -1   2   4     4119.26     4214.98     58.00 o 
   0   2   4       48.13       53.65      4.70 o 
   1   2   4        0.49        5.05      3.04 o 
   2   2   4     3871.17     3991.39     56.25 o 
   3   2   4       10.33       20.14      5.03 o 
   4   2   4     1712.43     1935.60     51.90 o 
   5   2   4      734.85      679.51     29.95 o 
   6   2   4     4090.53     4055.06     91.69 o 
   7   2   4     3806.61     3972.86     93.91 o 
   8   2   4     2680.98     2641.01     75.15 o 
   9   2   4      661.77      694.95     56.36 o 
 -12   3   4      342.73      380.57     46.02 o 
 -11   3   4       61.99       54.50     13.53 o 
 -10   3   4      878.32     1074.54     49.53 o 
  -9   3   4     2329.41     2506.94    127.20 o 
  -8   3   4     2570.07     2817.30     68.90 o 
  -7   3   4     1635.08      789.06     64.12 o 
  -6   3   4      181.75      158.04     27.02 o 
  -5   3   4      596.41      593.25     20.41 o 
  -4   3   4       86.90       87.49      7.86 o 
  -3   3   4      338.34      316.48     13.36 o 
  -2   3   4      194.53      251.05      8.68 o 
  -1   3   4      729.66      719.04     17.40 o 
   0   3   4     1171.67     1201.72     25.07 o 
   1   3   4      941.96      845.46     20.29 o 
   2   3   4     6124.30     6023.88     81.20 o 
   3   3   4     5382.66     5420.28    104.37 o 
   4   3   4      675.59      729.86     30.71 o 
   5   3   4        2.18        1.83      7.24 o 
   6   3   4      363.16      336.32     23.03 o 
   7   3   4      135.76      124.26     15.28 o 
   8   3   4       76.85       96.18     22.75 o 
 -12   4   4      123.40      137.78     20.17 o 
 -11   4   4      278.84      330.91     29.19 o 
 -10   4   4      543.89      625.26     37.47 o 
  -9   4   4     1230.10     1408.95     55.45 o 
  -8   4   4      848.59      762.37    137.28 o 
  -7   4   4      287.54      238.00     71.61 o 
  -6   4   4      495.93      490.42     20.46 o 
  -5   4   4     1449.97     1557.09     36.96 o 
  -4   4   4      146.56      161.30     11.10 o 
  -3   4   4    10402.94     9270.76    135.17 o 
  -2   4   4      507.57      501.21     14.70 o 
  -1   4   4      626.11      672.48     18.19 o 
   0   4   4      153.79      119.00      7.97 o 
   1   4   4     8067.27     7983.82    103.95 o 
   2   4   4     2389.16     2412.40     47.86 o 
   3   4   4     1626.21     1643.77     48.08 o 
   4   4   4      132.85      149.28     14.80 o 
   5   4   4        1.28       -1.85      5.66 o 
   6   4   4      252.09      243.10     20.17 o 
   7   4   4        3.00        3.10     10.86 o 
   8   4   4      238.87      243.54     33.61 o 
 -12   5   4      405.80      533.84     38.26 o 
 -11   5   4       44.19       25.52     12.67 o 
 -10   5   4       80.23      100.96     13.28 o 
  -9   5   4      316.49      335.04     21.83 o 
  -8   5   4      704.65      344.37     44.47 o 
  -7   5   4     1339.05     1186.69    121.27 o 
  -6   5   4      651.16      543.45     22.25 o 
  -5   5   4      145.56       76.79      8.44 o 
  -4   5   4     2131.54     2055.09     44.92 o 
  -3   5   4     4579.96     4621.96     79.01 o 
  -2   5   4     7479.30     7156.81    111.14 o 
  -1   5   4      332.40      362.90     13.88 o 
   0   5   4      124.61      152.98      9.56 o 
   1   5   4       15.85       14.87      3.55 o 
   2   5   4     1309.14     1459.58     44.78 o 
   3   5   4       56.74       39.11      9.14 o 
   4   5   4       13.91       13.38      7.12 o 
   5   5   4      120.98      110.47     14.78 o 
   6   5   4       46.31       50.16     18.10 o 
   7   5   4      694.42      730.63     56.88 o 
 -12   6   4       58.22       53.37     15.00 o 
 -11   6   4       58.93       53.51     15.03 o 
 -10   6   4      225.06      202.81     16.25 o 
  -9   6   4      668.30      637.13     42.31 o 
  -8   6   4     1639.14     1760.30     79.11 o 
  -7   6   4     2665.41     2579.10    202.82 o 
  -6   6   4      257.81      214.86     14.67 o 
  -5   6   4      207.67      199.99     13.40 o 
  -4   6   4     2298.08     2281.09     50.11 o 
  -3   6   4     2622.00     2582.71     54.02 o 
  -2   6   4      444.55      468.58     19.63 o 
  -1   6   4      758.37      778.07     25.86 o 
   0   6   4        4.67        4.52      3.42 o 
   1   6   4      709.17      664.46     24.58 o 
   2   6   4      788.53      765.38     47.83 o 
   3   6   4     1061.10     1096.20     59.46 o 
   4   6   4      568.11      560.72     35.68 o 
   5   6   4       28.21       40.33     15.00 o 
   6   6   4      186.38      142.20     25.85 o 
 -12   7   4     1075.80     1233.48    105.74 o 
 -11   7   4      144.63      164.04     22.11 o 
 -10   7   4       64.94       74.43     10.60 o 
  -9   7   4      740.29      442.62     53.78 o 
  -8   7   4     1391.93      761.65     72.39 o 
  -7   7   4     1290.46     1374.76     50.67 o 
  -6   7   4      888.86      978.02     32.79 o 
  -5   7   4      152.53      125.24     11.41 o 
  -4   7   4      769.15      712.14     26.20 o 
  -3   7   4       24.77       24.49      6.35 o 
  -2   7   4      507.15      505.57     21.45 o 
  -1   7   4     1536.40     1451.86     39.25 o 
   0   7   4       90.79       81.96      8.99 o 
   1   7   4      101.61      109.63     11.70 o 
   2   7   4     1484.75     1505.15     52.04 o 
   3   7   4     1525.03     1657.74     77.56 o 
   4   7   4      950.39     1051.73     63.08 o 
   5   7   4        0.39        0.00      9.82 o 
 -11   8   4      177.95      240.56     53.26 o 
 -10   8   4       10.50       13.87      6.22 o 
  -9   8   4      224.30      193.54     39.57 o 
  -8   8   4      330.09      280.55     46.61 o 
  -7   8   4        8.98        7.17      5.19 o 
  -6   8   4       10.01        5.25      5.38 o 
  -5   8   4       28.66       20.06      6.94 o 
  -4   8   4      398.62      418.22     20.63 o 
  -3   8   4     1233.02     1171.01     35.95 o 
  -2   8   4      657.20      734.42     30.75 o 
  -1   8   4      708.33      728.90     27.46 o 
   0   8   4       75.29       82.48      9.55 o 
   1   8   4      510.40      478.27     35.05 o 
   2   8   4      581.27      555.86     57.40 o 
   3   8   4      192.51      169.19     19.25 o 
   4   8   4      186.63      172.28     23.79 o 
 -11   9   4      204.06      209.44     25.45 o 
 -10   9   4       38.73       35.38     12.01 o 
  -9   9   4       25.33       16.37      5.94 o 
  -8   9   4      622.14      276.12     41.37 o 
  -7   9   4      440.16      430.34     43.36 o 
  -6   9   4      747.17      846.28     32.68 o 
  -5   9   4       94.70       68.57      9.52 o 
  -4   9   4      807.24      771.96     29.67 o 
  -3   9   4     1214.14     1188.25     37.76 o 
  -2   9   4     1753.88     1788.32     48.16 o 
  -1   9   4      208.01      196.19     14.62 o 
   0   9   4      154.35      119.92     18.24 o 
   1   9   4        1.19        1.38      6.46 o 
   2   9   4      198.16      220.76     71.10 o 
 -10  10   4        1.22        1.01      7.32 o 
  -9  10   4      321.95      339.28     57.75 o 
  -8  10   4      940.91      974.04     50.72 o 
  -7  10   4     1705.34     1504.03     55.70 o 
  -6  10   4      519.68      544.72     26.87 o 
  -5  10   4      165.34      135.71     13.31 o 
  -4  10   4       88.03       86.59     10.48 o 
  -3  10   4      161.88      149.25     18.88 o 
  -2  10   4       45.71       39.86      9.16 o 
  -1  10   4      112.12      117.67     18.46 o 
   0  10   4      185.44      169.63     21.75 o 
   1  10   4      117.84      123.06     25.34 o 
  -8  11   4      193.13      214.95     25.03 o 
  -7  11   4      421.33      433.14     37.74 o 
  -6  11   4        3.52       -1.07      5.57 o 
  -5  11   4       22.27        8.82      6.49 o 
  -4  11   4        0.23       -7.20      7.20 o 
  -3  11   4       57.90       52.63     11.01 o 
  -2  11   4     1156.83     1326.22     52.51 o 
   2 -14   5       68.91       56.12     13.76 o 
   3 -14   5      100.48      114.00     14.08 o 
   4 -14   5      195.83      247.08     18.18 o 
   5 -14   5      109.11      162.59     15.11 o 
   6 -14   5       17.05        8.26      5.93 o 
   7 -14   5       31.28        9.31     15.51 o 
  -1 -13   5      910.04      987.07     50.39 o 
   0 -13   5      418.89      559.33     36.03 o 
   1 -13   5      244.02      236.90     17.26 o 
   2 -13   5       28.22       42.80      8.57 o 
   3 -13   5       30.37       14.80      5.79 o 
   4 -13   5      228.79      227.03     17.11 o 
   5 -13   5      742.89      829.64     33.08 o 
   6 -13   5     1089.32     1047.91     42.36 o 
   7 -13   5      445.94      457.11     24.24 o 
   8 -13   5        3.25        5.87      4.83 o 
  -3 -12   5        1.21        1.41      7.49 o 
  -2 -12   5       33.64       24.92      8.54 o 
  -1 -12   5       22.35       27.55     10.06 o 
   0 -12   5       30.75       17.81      5.90 o 
   1 -12   5      652.21      615.18     27.42 o 
   2 -12   5       63.01       72.31      9.91 o 
   3 -12   5        3.70       -4.05      4.05 o 
   4 -12   5      346.64      329.53     19.60 o 
   5 -12   5     1956.69     2034.66     52.80 o 
   6 -12   5     1398.76     1514.58     44.85 o 
   7 -12   5      180.64      189.35     23.06 o 
   8 -12   5       72.69       61.50      9.00 o 
   9 -12   5      191.18      185.47     11.36 o 
  10 -12   5       30.17       17.89      9.46 o 
  -4 -11   5       36.66       31.70     18.10 o 
  -3 -11   5      230.63      231.69     26.11 o 
  -2 -11   5      139.68      147.42     18.46 o 
  -1 -11   5      356.10      324.49     26.46 o 
   0 -11   5     1587.20     1655.27     55.06 o 
   1 -11   5     1406.91     1292.01     62.73 o 
   2 -11   5     1322.15     1303.56     66.66 o 
   3 -11   5        2.35       -0.44      3.91 o 
   4 -11   5      533.02      603.06     25.64 o 
   5 -11   5      376.17      375.78     20.45 o 
   6 -11   5     1296.41     1422.17     41.57 o 
   7 -11   5       35.57       28.47      6.23 o 
   8 -11   5       74.48       71.39      6.35 o 
   9 -11   5      308.48      298.82     13.63 o 
  10 -11   5      911.18      899.42     49.43 o 
  -5 -10   5       98.37       67.74     21.20 o 
  -4 -10   5      605.78      664.96     52.74 o 
  -3 -10   5      218.83      195.97     28.44 o 
  -2 -10   5      245.53      293.18     32.58 o 
  -1 -10   5      228.43      192.75     19.86 o 
   0 -10   5     2712.40     2667.00     77.09 o 
   1 -10   5     1010.48     1063.66     34.02 o 
   2 -10   5      213.96      243.05     26.21 o 
   3 -10   5       46.30       39.88      8.30 o 
   4 -10   5        0.33        2.15      6.11 o 
   5 -10   5      868.45      830.92     29.43 o 
   6 -10   5      749.97      699.27     23.50 o 
   7 -10   5     1163.93     1190.51     28.30 o 
   8 -10   5       24.09       14.82      4.01 o 
   9 -10   5      273.61      258.89     13.40 o 
  10 -10   5     1632.69     1630.40     60.00 o 
  11 -10   5     1217.70     1314.10     85.06 o 
  -6  -9   5     1889.97     2006.25     98.24 o 
  -5  -9   5     2126.83     2107.08     98.24 o 
  -4  -9   5     1398.69     1538.82     78.60 o 
  -3  -9   5     1565.93     1635.51     78.08 o 
  -2  -9   5       13.99       41.37     15.51 o 
  -1  -9   5      768.37      777.16     48.61 o 
   0  -9   5      145.07      133.41     20.17 o 
   1  -9   5       32.25       23.99      6.47 o 
   2  -9   5      445.09      353.24     18.04 o 
   3  -9   5      414.02      453.81     20.24 o 
   4  -9   5     1512.54     1483.59     34.26 o 
   5  -9   5     2447.09     2424.50     46.36 o 
   6  -9   5     3793.58     3786.07     56.32 o 
   7  -9   5     1926.66     1889.57     31.25 o 
   8  -9   5       83.84       81.79      6.94 o 
   9  -9   5      139.13      139.60     13.22 o 
  10  -9   5      350.71      343.91     25.08 o 
  11  -9   5      142.24      125.26     15.87 o 
  -7  -8   5       34.89       51.19     18.61 o 
  -6  -8   5       76.55       77.04     19.65 o 
  -5  -8   5      915.87      836.63     55.84 o 
  -4  -8   5      115.28       86.35     19.65 o 
  -3  -8   5        0.16        6.72      8.27 o 
  -2  -8   5       22.21       27.92     11.89 o 
  -1  -8   5       60.81       72.39     16.03 o 
   0  -8   5     1731.46     1529.51     65.15 o 
   1  -8   5     6148.18     6267.81    147.37 o 
   2  -8   5     2057.76     2006.47     63.57 o 
   3  -8   5      475.78      481.69     16.58 o 
   4  -8   5      130.16       85.82      7.83 o 
   5  -8   5     5787.91     5812.88     84.12 o 
   6  -8   5     1267.94     1263.34     27.40 o 
   7  -8   5      588.86      610.83     15.85 o 
   8  -8   5       96.23       93.12      8.03 o 
   9  -8   5       16.92       20.51      8.49 o 
  10  -8   5       89.58       81.11     12.79 o 
  11  -8   5      211.63      213.33     21.24 o 
  -8  -7   5      108.78       84.80     21.72 o 
  -7  -7   5       18.31       -3.10      7.24 o 
  -6  -7   5      162.70      145.82     22.75 o 
  -5  -7   5      391.74      413.14     36.71 o 
  -4  -7   5     1817.04     1982.47     83.77 o 
  -3  -7   5      407.51      356.78     31.54 o 
  -2  -7   5     2249.45     2529.02     91.01 o 
  -1  -7   5     1805.23     1845.96     72.39 o 
   0  -7   5     2913.32     2664.49     88.94 o 
   1  -7   5     4746.60     4614.90    129.27 o 
   2  -7   5     4869.77     4152.68     82.79 o 
   3  -7   5       24.48       20.23      4.38 o 
   4  -7   5        0.80        3.39      2.95 o 
   5  -7   5     1089.84     1222.76     25.41 o 
   6  -7   5       31.42       57.33      7.65 o 
   7  -7   5      136.88      157.09      8.58 o 
   8  -7   5      147.27      136.82     12.82 o 
   9  -7   5      128.56      103.16     13.90 o 
  10  -7   5      948.04      952.77     44.48 o 
  11  -7   5      941.43      884.79     44.47 o 
  -9  -6   5       77.42       65.67     17.06 o 
  -8  -6   5      422.12      375.40     38.26 o 
  -7  -6   5        7.80        8.79      8.27 o 
  -6  -6   5       90.39      115.31     19.65 o 
  -5  -6   5     1126.47     1003.13     55.33 o 
  -4  -6   5     6861.19     6574.10    180.98 o 
  -3  -6   5     2739.14     2772.56     95.66 o 
  -2  -6   5       37.58       47.05     12.41 o 
  -1  -6   5       11.08       -3.10      5.69 o 
   0  -6   5     7259.44     7332.13    183.56 o 
   1  -6   5     4178.25     4640.24    126.17 o 
   2  -6   5       17.85        7.18      4.85 o 
   3  -6   5      846.66      788.79     20.40 o 
   4  -6   5       27.64       28.81      4.99 o 
   5  -6   5      652.08      602.49     16.55 o 
   6  -6   5     2451.82     2370.17     35.57 o 
   7  -6   5     1419.73     1457.19     29.98 o 
   8  -6   5      161.64      181.86     17.39 o 
   9  -6   5      109.83       99.10     13.58 o 
  10  -6   5      658.16      653.45     36.77 o 
  11  -6   5     1212.03     1227.63     54.16 o 
 -10  -5   5      225.79      241.99     31.02 o 
  -9  -5   5     1212.63     1236.33     71.87 o 
  -8  -5   5     1523.59     1434.99     54.79 o 
  -7  -5   5      540.72      516.55     29.96 o 
  -6  -5   5      800.75      779.21     36.00 o 
  -5  -5   5     3428.55     3323.88    170.63 o 
  -4  -5   5     2893.01     2858.83     90.49 o 
  -3  -5   5     6403.24     6476.04    132.11 o 
  -2  -5   5      398.10      357.26     23.53 o 
  -1  -5   5       72.49       71.04      7.60 o 
   0  -5   5     1778.64     1932.87     43.18 o 
   1  -5   5      497.72      496.39     28.44 o 
   2  -5   5     3883.65     3854.96    148.40 o 
   3  -5   5     1411.11     1337.15     41.92 o 
   4  -5   5     2280.41     2287.62     57.44 o 
   5  -5   5     3016.27     2887.37     47.29 o 
   6  -5   5     4042.01     3885.60     55.18 o 
   7  -5   5     3418.83     3489.55     67.15 o 
   8  -5   5      472.84      434.94     28.70 o 
   9  -5   5       12.83       10.03      6.11 o 
  10  -5   5        5.55       -4.41      5.93 o 
  11  -5   5       52.49       25.85     12.41 o 
 -10  -4   5     1386.83     1421.96     78.60 o 
  -9  -4   5     2086.57     2258.20    121.25 o 
  -8  -4   5     2269.58     2177.14     67.66 o 
  -7  -4   5       57.86       47.35     10.58 o 
  -6  -4   5       11.06        7.85      5.82 o 
  -5  -4   5       28.48        6.93     13.96 o 
  -4  -4   5      980.13     1179.44     29.66 o 
  -3  -4   5     3068.38     3182.76    174.77 o 
  -2  -4   5        0.74        6.71      2.83 o 
  -1  -4   5       43.57       50.50      3.89 o 
   0  -4   5     1934.98     2195.66     38.70 o 
   1  -4   5    15397.09    16425.39    245.57 o 
   2  -4   5     2741.25     2742.05     77.56 o 
   3  -4   5     2698.90     2657.35     45.90 o 
   4  -4   5     1402.72     1622.22     33.69 o 
   5  -4   5      721.95      706.68     17.09 o 
   6  -4   5     1445.94     1379.10     40.46 o 
   7  -4   5      344.90      295.77     27.92 o 
   8  -4   5        3.99        2.07      7.24 o 
   9  -4   5       52.67       21.72     10.34 o 
  10  -4   5        4.19        2.07      7.24 o 
  11  -4   5     1119.48     1171.69     70.84 o 
 -11  -3   5      284.78      233.72     29.99 o 
 -10  -3   5      608.29      638.07     48.09 o 
  -9  -3   5      469.91      467.81     63.60 o 
  -8  -3   5      821.85      810.03     36.88 o 
  -7  -3   5        0.91        6.52      6.20 o 
  -6  -3   5      145.82      184.01     12.81 o 
  -5  -3   5     1667.15     1880.28     42.27 o 
  -4  -3   5     1924.26     1974.00     53.30 o 
  -3  -3   5     3636.54     3866.96    157.16 o 
  -2  -3   5     7212.29     7398.50    109.28 o 
  -1  -3   5     2069.85     2484.18     36.44 o 
   0  -3   5    11414.98    12369.99    161.31 o 
   1  -3   5     3502.11     3562.71     47.56 o 
   2  -3   5     4119.47     4101.61     60.35 o 
   3  -3   5     1000.84     1190.26     26.41 o 
   4  -3   5       11.20        9.38      5.38 o 
   5  -3   5      124.13      110.51      7.19 o 
   6  -3   5     1017.75     1110.16     53.26 o 
   7  -3   5      972.56     1016.05     53.78 o 
   8  -3   5     1175.79     1214.61     63.08 o 
   9  -3   5      206.71      152.02     23.27 o 
  10  -3   5      242.72      220.21     20.66 o 
  11  -3   5      597.91      632.40     36.17 o 
 -11  -2   5      122.87      124.10     19.13 o 
 -10  -2   5        0.17       -4.14      6.20 o 
  -9  -2   5      122.89      123.88     25.08 o 
  -8  -2   5      442.72      546.08     24.63 o 
  -7  -2   5      365.77      336.59     17.80 o 
  -6  -2   5      112.94       98.78      9.41 o 
  -5  -2   5      999.18     1070.66     30.93 o 
  -4  -2   5    15768.39    15657.97   1065.10 o 
  -3  -2   5     4925.99     5244.95    109.63 o 
  -2  -2   5      679.12      715.89     22.12 o 
  -1  -2   5        2.18       24.03      3.32 o 
   0  -2   5     4458.90     4522.68     66.85 o 
   1  -2   5      196.91      300.01      9.47 o 
   2  -2   5      531.31      584.30     13.77 o 
   3  -2   5      995.69     1107.65     29.60 o 
   4  -2   5      652.82      752.55     15.22 o 
   5  -2   5       31.19       20.17      6.39 o 
   6  -2   5     2048.92     2027.17     64.12 o 
   7  -2   5     3007.51     2919.81     73.10 o 
   8  -2   5      618.76      645.95     63.34 o 
   9  -2   5     1046.05      998.12     42.59 o 
  10  -2   5      197.37      192.94     19.38 o 
  11  -2   5      488.84      503.12     32.52 o 
 -10  -1   5      905.11      939.72     34.36 o 
  -9  -1   5     3925.95     4149.35     82.84 o 
  -8  -1   5     4805.83     5093.90    136.34 o 
  -7  -1   5     3040.48     3389.30     67.00 o 
  -6  -1   5        3.40        4.97      4.91 o 
  -5  -1   5     5032.65     5984.41    167.53 o 
  -4  -1   5     1546.58     1699.34     31.65 o 
  -3  -1   5     4214.60     4065.94     66.10 o 
  -2  -1   5      231.07      179.62      8.76 o 
  -1  -1   5      294.48      315.35     11.62 o 
   0  -1   5      600.37      629.58     12.66 o 
   1  -1   5      146.02      134.85      9.27 o 
   2  -1   5     6633.53     6987.42     74.75 o 
   3  -1   5      858.00      765.25     16.68 o 
   4  -1   5     1151.94     1242.77     27.52 o 
   5  -1   5      531.41      514.49     34.64 o 
   6  -1   5     1955.68     1885.24     53.91 o 
   7  -1   5     1276.30     1302.99     45.70 o 
   8  -1   5     1668.25     1660.50     54.95 o 
   9  -1   5       35.68       25.18     11.63 o 
  10  -1   5      223.35      223.68     21.75 o 
 -11   0   5      384.92      370.72     29.24 o 
 -10   0   5       51.76       91.73     15.24 o 
  -9   0   5     3378.69     3432.86     71.97 o 
  -8   0   5     2389.15     2648.00     68.24 o 
  -7   0   5       90.05       90.92      9.73 o 
  -6   0   5       86.37       84.53     29.47 o 
  -5   0   5     1309.64     1363.74     29.42 o 
  -4   0   5      334.16      339.45     10.88 o 
  -3   0   5     4298.84     4652.96     64.01 o 
  -2   0   5      799.32      784.85     19.48 o 
  -1   0   5      222.37      209.44      6.27 o 
   0   0   5      432.01      398.63     13.21 o 
   1   0   5     3033.13     2818.64     34.89 o 
   2   0   5     6846.34     6865.60     73.77 o 
   3   0   5     2204.25     2096.70     40.43 o 
   4   0   5      445.75      453.72     16.20 o 
   5   0   5      165.63      198.20     15.90 o 
   6   0   5      317.06      327.48     21.53 o 
   7   0   5        1.31       -2.83      5.95 o 
   8   0   5       11.98       11.44      7.27 o 
   9   0   5       19.99        0.91     14.48 o 
  10   0   5       91.57       83.06     15.46 o 
 -12   1   5      221.82      271.98     40.85 o 
 -11   1   5        3.18        7.90      9.12 o 
 -10   1   5      366.03      367.73     28.15 o 
  -9   1   5     1280.35     1330.52     53.38 o 
  -8   1   5       63.07       85.55     12.25 o 
  -7   1   5      274.47      247.82     22.88 o 
  -6   1   5     1301.15     1347.99     37.47 o 
  -5   1   5     1631.45     1642.96     31.40 o 
  -4   1   5      945.67      881.55     17.28 o 
  -3   1   5     6847.47     7135.02     91.68 o 
  -2   1   5     8491.48     8874.77    114.55 o 
  -1   1   5      637.63      824.71     19.18 o 
   0   1   5      245.72      271.28      7.77 o 
   1   1   5     2301.05     2185.32     33.14 o 
   2   1   5      833.36      820.25     18.43 o 
   3   1   5      354.70      370.60     15.26 o 
   4   1   5       51.85       68.48      7.50 o 
   5   1   5      101.98      107.89     12.78 o 
   6   1   5     1137.51     1093.64     41.50 o 
   7   1   5      448.52      470.02     27.95 o 
   8   1   5     3360.85     3255.46     86.77 o 
   9   1   5      363.25      342.66     26.79 o 
 -12   2   5      268.54      346.34     30.12 o 
 -11   2   5       23.56       22.56     13.44 o 
 -10   2   5       21.95       15.78      9.06 o 
  -9   2   5      344.38      415.54     30.03 o 
  -8   2   5     2420.79     2624.14    344.89 o 
  -7   2   5     1009.52      545.51     51.71 o 
  -6   2   5      373.52      381.69     17.60 o 
  -5   2   5       20.03       19.21      4.93 o 
  -4   2   5     7474.33     7435.53    130.51 o 
  -3   2   5     2681.63     2618.81     67.45 o 
  -2   2   5     3075.19     3027.26     45.08 o 
  -1   2   5      693.77      729.79     17.45 o 
   0   2   5       18.97       12.01      2.90 o 
   1   2   5     1314.09     1331.00     26.24 o 
   2   2   5      164.07      115.13      7.00 o 
   3   2   5     1538.90     1503.94     35.92 o 
   4   2   5      130.94      107.47     23.27 o 
   5   2   5      207.86      173.17     15.90 o 
   6   2   5     1175.18     1266.82     75.75 o 
   7   2   5     2395.70     2568.66     94.88 o 
   8   2   5     1176.09     1176.12     48.76 o 
   9   2   5      452.32      412.76     29.37 o 
 -12   3   5      336.52      398.11     41.62 o 
 -11   3   5      369.80      330.31     28.64 o 
 -10   3   5      576.31      625.66     38.72 o 
  -9   3   5     1845.77     2011.36     82.22 o 
  -8   3   5     2333.00     1373.87     95.14 o 
  -7   3   5     4710.86     3022.31    152.02 o 
  -6   3   5       39.72       54.11      8.43 o 
  -5   3   5      317.64      335.25     15.70 o 
  -4   3   5       73.65       61.86      7.39 o 
  -3   3   5       60.24       50.27      8.03 o 
  -2   3   5     1446.68     1364.01     25.87 o 
  -1   3   5        2.63        5.22      2.56 o 
   0   3   5      161.04      181.41      9.41 o 
   1   3   5     2969.77     3001.07     48.13 o 
   2   3   5     6232.15     6107.35    107.33 o 
   3   3   5     5840.74     5995.27     97.22 o 
   4   3   5     2769.86     2900.63     71.84 o 
   5   3   5        5.26        7.30      5.71 o 
   6   3   5       54.30       48.00     13.70 o 
   7   3   5      693.12      714.90     36.54 o 
   8   3   5       85.36       69.81     21.72 o 
 -12   4   5      837.43      987.31     52.62 o 
 -11   4   5      587.01      715.27     43.13 o 
 -10   4   5      267.47      242.28     24.84 o 
  -9   4   5      943.44      918.80     68.26 o 
  -8   4   5      382.54      185.11     33.09 o 
  -7   4   5       35.27       28.86      6.94 o 
  -6   4   5       69.25       57.56      8.65 o 
  -5   4   5      477.26      577.07     21.57 o 
  -4   4   5      889.29      856.89     34.45 o 
  -3   4   5     5413.64     5566.78     90.72 o 
  -2   4   5      462.43      299.37     16.81 o 
  -1   4   5     4796.31     4927.70     72.50 o 
   0   4   5       14.48       29.40      4.89 o 
   1   4   5      772.78      823.86     22.12 o 
   2   4   5     2337.13     2381.58     51.10 o 
   3   4   5     1213.45     1184.86     34.45 o 
   4   4   5      229.44      273.20     20.64 o 
   5   4   5       39.14       31.89     23.27 o 
   6   4   5      287.37      283.87     23.00 o 
   7   4   5      300.40      276.64     34.13 o 
 -12   5   5      702.82      720.98     45.76 o 
 -11   5   5       95.07       86.08     17.21 o 
 -10   5   5       20.40       11.08      6.25 o 
  -9   5   5      106.28       62.32     18.06 o 
  -8   5   5        1.61       -2.18      3.53 o 
  -7   5   5     1259.67     1239.78     54.78 o 
  -6   5   5     1201.64     1178.21     34.40 o 
  -5   5   5      806.40      864.00     27.99 o 
  -4   5   5      856.09      754.23     25.53 o 
  -3   5   5     5918.27     5994.60     98.74 o 
  -2   5   5     3393.59     3467.52     65.42 o 
  -1   5   5      972.85      998.17     33.15 o 
   0   5   5      185.30      159.73     10.15 o 
   1   5   5      295.19      303.06     17.32 o 
   2   5   5       59.66       54.44     12.59 o 
   3   5   5       23.19       21.38      6.20 o 
   4   5   5       69.34       77.55     13.96 o 
   5   5   5       26.00       23.51      9.32 o 
   6   5   5       23.54       27.41     12.41 o 
 -12   6   5       88.86       74.58     21.98 o 
 -11   6   5       18.92       21.26      8.96 o 
 -10   6   5        2.04        8.35      5.69 o 
  -9   6   5      331.33      245.72     89.97 o 
  -8   6   5     3256.00     3337.41    118.93 o 
  -7   6   5     1531.96     1535.90     43.73 o 
  -6   6   5     2796.81     2883.77     62.05 o 
  -5   6   5      104.18       88.82     10.08 o 
  -4   6   5     1854.02     1769.63     44.01 o 
  -3   6   5      508.25      524.68     21.76 o 
  -2   6   5     1050.66      991.82     30.79 o 
  -1   6   5        9.61       10.77      4.39 o 
   0   6   5       12.99        7.07      4.29 o 
   1   6   5       21.42       19.66      7.50 o 
   2   6   5      732.07      755.27     29.55 o 
   3   6   5      979.15     1066.24     58.17 o 
   4   6   5      285.37      300.96     22.63 o 
   5   6   5      505.03      543.96     45.50 o 
 -11   7   5      451.59      528.14     27.73 o 
 -10   7   5        3.30        0.25      4.94 o 
  -9   7   5      338.91      130.82     30.51 o 
  -8   7   5     1079.65     1069.71     90.28 o 
  -7   7   5     2783.42     2779.48     64.63 o 
  -6   7   5      436.78      418.49     21.18 o 
  -5   7   5       76.37       81.09      9.74 o 
  -4   7   5      178.15      186.39     13.86 o 
  -3   7   5      235.59      218.06     14.58 o 
  -2   7   5      607.92      603.84     24.44 o 
  -1   7   5      325.51      373.36     18.88 o 
   0   7   5       30.46       15.65      6.18 o 
   1   7   5      577.19      594.76     34.73 o 
   2   7   5     1226.45     1090.86     49.15 o 
   3   7   5     2028.20     2209.73     76.23 o 
   4   7   5     1161.60     1182.55     68.25 o 
 -11   8   5      208.95      282.23     20.64 o 
 -10   8   5      141.86      147.84     34.73 o 
  -9   8   5      192.31      158.50     29.55 o 
  -8   8   5        8.14       -3.91      4.74 o 
  -7   8   5       97.28       86.65     11.46 o 
  -6   8   5       28.30       15.05      6.39 o 
  -5   8   5      143.31      164.81     13.62 o 
  -4   8   5      704.66      725.11     28.52 o 
  -3   8   5      702.81      747.81     28.76 o 
  -2   8   5     1965.76     2021.81     51.51 o 
  -1   8   5     1694.08     1610.94     44.84 o 
   0   8   5      350.63      396.79     24.37 o 
   1   8   5       43.69       38.07     13.24 o 
   2   8   5      851.22      849.01     49.18 o 
   3   8   5      143.07      117.89     27.92 o 
 -10   9   5        1.37       -5.25      5.25 o 
  -9   9   5       14.31       10.84      5.75 o 
  -8   9   5       51.30       37.37     11.46 o 
  -7   9   5     1401.77     1524.30     47.89 o 
  -6   9   5      700.30      693.64     31.79 o 
  -5   9   5        3.11        3.54      4.65 o 
  -4   9   5       43.09       39.17      8.23 o 
  -3   9   5     1028.03     1009.03     35.50 o 
  -2   9   5     1284.61     1366.93     42.34 o 
  -1   9   5      840.91      849.69     38.03 o 
   0   9   5       28.01       17.97     11.89 o 
   1   9   5        6.28        7.21      6.83 o 
  -8  10   5      939.31      918.51     83.93 o 
  -7  10   5     1532.87     1562.82     50.39 o 
  -6  10   5      893.20      949.14     36.59 o 
  -5  10   5      416.60      366.00     21.63 o 
  -4  10   5       29.30       25.38      6.87 o 
  -3  10   5       81.69       99.99     11.25 o 
  -2  10   5       27.26       19.01      7.76 o 
  -1  10   5      115.52       87.81     15.51 o 
   2 -14   6      125.11       92.34     18.09 o 
   3 -14   6        0.45       -1.13      4.91 o 
   4 -14   6      220.55      249.52     28.34 o 
   5 -14   6       11.54        2.34      8.10 o 
   6 -14   6        6.22        3.66      7.91 o 
  -1 -13   6      460.17      529.43     27.53 o 
   0 -13   6      546.66      543.91     27.47 o 
   1 -13   6      292.83      351.14     21.74 o 
   2 -13   6        1.98       12.52      5.66 o 
   3 -13   6        1.77       12.88      6.14 o 
   4 -13   6      232.91      222.14     17.32 o 
   5 -13   6      909.39      863.83     34.12 o 
   6 -13   6      519.13      581.82     29.03 o 
   7 -13   6      856.96      930.20     35.81 o 
   8 -13   6        5.38        8.43      4.74 o 
  -3 -12   6       94.52      101.94     15.72 o 
  -2 -12   6       32.17       59.15     13.84 o 
  -1 -12   6      122.61      115.04     17.96 o 
   0 -12   6      275.72      218.68     18.17 o 
   1 -12   6      947.83      980.04     39.90 o 
   2 -12   6       32.19       11.18      7.24 o 
   3 -12   6      384.65      348.37     20.71 o 
   4 -12   6      358.45      376.92     21.39 o 
   5 -12   6     1641.46     1688.28     48.18 o 
   6 -12   6     1105.69     1105.98     38.17 o 
   7 -12   6      210.16      221.25     14.64 o 
   8 -12   6       37.48       33.06      5.48 o 
   9 -12   6        7.21        3.23      4.52 o 
  -4 -11   6       11.72       30.51     15.51 o 
  -3 -11   6      108.64       71.36     21.20 o 
  -2 -11   6       29.02        5.11      7.44 o 
  -1 -11   6      645.83      656.34     37.47 o 
   0 -11   6      824.92      802.57     40.46 o 
   1 -11   6     2597.56     2548.67     60.09 o 
   2 -11   6      919.67      943.12     33.32 o 
   3 -11   6       48.07       59.32     10.12 o 
   4 -11   6      371.11      350.05     19.69 o 
   5 -11   6     1042.88     1080.19     35.98 o 
   6 -11   6      404.70      412.67     27.65 o 
   7 -11   6        4.16        9.86      4.71 o 
   8 -11   6       22.99       19.13      4.00 o 
   9 -11   6      186.40      196.81     14.70 o 
  10 -11   6      330.45      317.72     21.53 o 
  -5 -10   6      628.11      512.42     46.54 o 
  -4 -10   6     2271.69     2429.22    107.03 o 
  -3 -10   6      374.74      387.81     38.26 o 
  -2 -10   6      287.53      238.37     29.99 o 
  -1 -10   6      553.70      524.83     42.40 o 
   0 -10   6     3140.85     3073.50    110.65 o 
   1 -10   6     1783.81     1759.84     70.63 o 
   2 -10   6      978.23      910.02     31.58 o 
   3 -10   6        9.80       13.94      5.55 o 
   4 -10   6       32.01       12.16      5.61 o 
   5 -10   6      161.41      139.52     12.76 o 
   6 -10   6     1380.98     1359.25     34.79 o 
   7 -10   6      930.36      927.65     25.33 o 
   8 -10   6      219.24      200.46     11.94 o 
   9 -10   6        5.80        9.72      4.39 o 
  10 -10   6     1138.76     1272.73     42.99 o 
  -6  -9   6      242.92      194.42     28.44 o 
  -5  -9   6     1070.65     1004.68     64.12 o 
  -4  -9   6     2314.21     2129.83     94.62 o 
  -3  -9   6     1975.44     1960.23     87.39 o 
  -2  -9   6       29.24       31.02     12.93 o 
  -1  -9   6        1.00       -4.65      6.20 o 
   0  -9   6       55.95       41.88     13.96 o 
   1  -9   6      289.54      349.45     21.21 o 
   2  -9   6     2968.86     3071.78     62.73 o 
   3  -9   6      254.89      168.13     13.19 o 
   4  -9   6      423.99      443.20     20.72 o 
   5  -9   6     1363.31     1368.88     33.34 o 
   6  -9   6     2970.22     3021.25     54.03 o 
   7  -9   6     3412.69     3439.99     54.46 o 
   8  -9   6      632.07      629.35     20.77 o 
   9  -9   6      100.37      108.66      9.21 o 
  10  -9   6       68.62       56.65     11.68 o 
  11  -9   6      478.92      504.45     33.28 o 
  -7  -8   6       85.79       80.66     18.10 o 
  -6  -8   6      123.72      124.10     22.23 o 
  -5  -8   6     1682.09     1835.10     86.35 o 
  -4  -8   6      159.10      140.64     22.75 o 
  -3  -8   6      110.30      108.07     20.17 o 
  -2  -8   6       43.96       65.67     15.51 o 
  -1  -8   6     1102.97     1092.58     56.36 o 
   0  -8   6     2799.09     2806.17     97.21 o 
   2  -8   6     3593.58     3656.30     79.15 o 
   3  -8   6     1619.18     1581.05     39.63 o 
   4  -8   6       70.97      110.36      8.89 o 
   5  -8   6     1896.12     1992.40     40.79 o 
   6  -8   6     1875.07     1797.84     34.58 o 
   7  -8   6      923.96      928.73     24.02 o 
   8  -8   6      363.85      345.52     19.63 o 
   9  -8   6      813.55      767.89     36.20 o 
  10  -8   6        4.00        3.47      6.41 o 
  11  -8   6       53.32       56.62     13.96 o 
  -8  -7   6      784.27      688.74     52.74 o 
  -7  -7   6       23.43       23.27     12.41 o 
  -6  -7   6      211.73      218.21     26.89 o 
  -5  -7   6       17.02       28.44     11.38 o 
  -4  -7   6        6.43       -6.20      6.20 o 
  -3  -7   6     4982.69     4698.67    143.23 o 
  -2  -7   6     1444.99     1386.28     63.08 o 
  -1  -7   6      338.61      409.52     31.54 o 
   0  -7   6     1743.41     1840.27     70.84 o 
   1  -7   6     9176.00     9395.26    230.10 o 
   2  -7   6     2956.84     2983.66     67.09 o 
   3  -7   6     1347.95     1377.41     35.16 o 
   4  -7   6        4.98       26.04      6.21 o 
   5  -7   6      276.90      295.98     12.48 o 
   6  -7   6      890.07      914.59     22.72 o 
   7  -7   6        0.77        2.17      3.26 o 
   8  -7   6      131.90      118.51     10.75 o 
   9  -7   6      480.32      458.95     29.93 o 
  10  -7   6      813.05      753.63     40.63 o 
  11  -7   6     2997.21     2926.13    117.38 o 
  -9  -6   6        2.91       18.61     10.86 o 
  -8  -6   6        2.43       12.09      7.36 o 
  -7  -6   6      245.43      209.27     44.21 o 
  -6  -6   6      676.58      619.28     33.20 o 
  -5  -6   6      743.54      742.49     35.93 o 
  -4  -6   6     5753.79     6146.22    238.89 o 
  -3  -6   6     2321.72     2399.58     66.52 o 
  -2  -6   6     3593.12     3662.96    113.24 o 
  -1  -6   6       10.75       19.13      8.79 o 
   0  -6   6     4659.22     5000.12     87.39 o 
   1  -6   6      145.43       74.60      7.27 o 
   2  -6   6     1197.37     1283.13     37.83 o 
   3  -6   6      578.05      550.94     23.73 o 
   4  -6   6      164.76      179.94     10.38 o 
   5  -6   6      145.47      189.56     10.65 o 
   6  -6   6     4816.61     4839.36     97.16 o 
   7  -6   6     3601.17     3540.22     59.16 o 
   8  -6   6     1902.07     1934.61     56.64 o 
   9  -6   6      468.66      433.83     37.75 o 
  10  -6   6      515.08      464.33     40.85 o 
  11  -6   6      530.55      535.69     45.50 o 
 -10  -5   6        3.55       -3.10      8.27 o 
  -9  -5   6      505.23      440.72     30.03 o 
  -8  -5   6      999.00     1101.57     47.54 o 
  -7  -5   6     2103.27     1993.99     64.12 o 
  -6  -5   6      739.85      673.52     33.26 o 
  -5  -5   6     1337.75     1414.64     48.95 o 
  -4  -5   6     5804.66     5965.59    124.78 o 
  -3  -5   6     5448.52     5729.08    118.29 o 
  -2  -5   6        6.10        6.52      2.95 o 
  -1  -5   6     2847.93     3184.61     45.35 o 
   0  -5   6      733.40      840.76     31.02 o 
   1  -5   6       89.17      113.72      9.19 o 
   2  -5   6     1721.74     1819.73     36.96 o 
   3  -5   6     2439.71     2495.40    108.59 o 
   4  -5   6      103.60      131.32      8.55 o 
   5  -5   6      818.24      749.54     23.04 o 
   6  -5   6     3406.07     3433.16     55.01 o 
   7  -5   6     6416.84     6181.56    118.95 o 
   8  -5   6       24.03       26.89     11.89 o 
   9  -5   6      163.80      137.54     21.72 o 
  10  -5   6       47.99       43.95     15.00 o 
  11  -5   6      239.41      287.49     34.13 o 
 -10  -4   6      182.34      160.81     24.82 o 
  -9  -4   6     3516.29     3807.66    101.10 o 
  -8  -4   6     4034.51     4055.44    102.63 o 
  -7  -4   6     1301.29     1435.58     53.78 o 
  -6  -4   6      234.65      242.69     18.76 o 
  -5  -4   6      891.24      962.37     37.37 o 
  -4  -4   6      636.10      846.62     28.60 o 
  -3  -4   6       63.36       63.19      8.51 o 
  -2  -4   6        1.85        4.42      3.17 o 
  -1  -4   6      449.53      468.67     13.43 o 
   0  -4   6     1277.94     1261.32     34.41 o 
   1  -4   6     3602.61     3418.07     56.87 o 
   2  -4   6     8430.28     8505.73    123.06 o 
   3  -4   6     4576.19     4627.07     61.47 o 
   4  -4   6      568.61      539.74     15.87 o 
   5  -4   6     3280.87     3112.66     90.75 o 
   6  -4   6     1053.18      956.93     23.65 o 
   7  -4   6      136.21      110.65     19.13 o 
   8  -4   6       82.75       59.98     16.03 o 
   9  -4   6      278.22      275.08     30.51 o 
  10  -4   6       83.48       48.51     19.39 o 
  11  -4   6      301.26      251.81     46.28 o 
 -11  -3   6       71.56       62.57     16.03 o 
 -10  -3   6      205.70      260.42     23.00 o 
  -9  -3   6     1022.73     1037.99     48.35 o 
  -8  -3   6     1002.90     1016.14     42.35 o 
  -7  -3   6      199.72      220.03     18.26 o 
  -6  -3   6       20.66       41.32      7.07 o 
  -5  -3   6      696.63      590.25     22.97 o 
  -4  -3   6      193.99      219.20     21.42 o 
  -3  -3   6     5597.40     5965.27     94.25 o 
  -2  -3   6     3072.85     3352.68     58.74 o 
  -1  -3   6        7.26        9.12      2.39 o 
   0  -3   6     1219.72     1277.34     27.93 o 
   1  -3   6     9163.88     9225.28    107.52 o 
   2  -3   6    11040.80    11452.76    127.51 o 
   3  -3   6      961.20      843.77     22.48 o 
   4  -3   6       86.66       83.17      7.95 o 
   5  -3   6       97.21      113.78      6.83 o 
   6  -3   6       71.67       69.65     11.11 o 
   7  -3   6      776.83      770.26     34.17 o 
   8  -3   6     1381.43     1225.71     46.25 o 
   9  -3   6       78.40       83.12     14.44 o 
  10  -3   6       20.30       19.25      9.05 o 
 -10  -2   6       31.72       17.24      7.44 o 
  -9  -2   6        2.65        4.71      5.45 o 
  -8  -2   6     1713.11     1806.13     47.09 o 
  -7  -2   6       51.07       79.88      9.66 o 
  -6  -2   6      652.56      650.97     24.73 o 
  -5  -2   6      827.35      835.31     31.31 o 
  -4  -2   6     6490.56     6788.42    105.83 o 
  -3  -2   6     7740.81     7618.57    114.58 o 
  -2  -2   6    21393.20    23911.04    320.15 o 
  -1  -2   6       55.25       45.55      4.42 o 
   0  -2   6       15.98       13.15      3.26 o 
   1  -2   6      404.51      364.79      9.94 o 
   2  -2   6      237.28      284.28      9.93 o 
   3  -2   6      354.52      401.94     14.91 o 
   4  -2   6      824.94      854.64     17.93 o 
   5  -2   6       23.07       31.31      7.94 o 
   6  -2   6     4251.00     3868.97     87.20 o 
   7  -2   6      310.64      354.71     23.40 o 
   8  -2   6     3148.06     2978.40     79.70 o 
   9  -2   6      623.48      599.97     37.75 o 
  10  -2   6      143.96      151.37     19.17 o 
 -11  -1   6      107.82      158.23     29.47 o 
 -10  -1   6      459.48      550.91     34.92 o 
  -9  -1   6     1004.76     1083.41     47.69 o 
  -8  -1   6     2572.70     2867.65    154.67 o 
  -7  -1   6     2684.50     3071.21     66.76 o 
  -6  -1   6      194.21      140.66     21.45 o 
  -5  -1   6      798.29      957.97     24.02 o 
  -4  -1   6     5209.18     5633.06     89.59 o 
  -3  -1   6     1857.18     1845.91     37.32 o 
  -2  -1   6       63.42       35.73      4.68 o 
  -1  -1   6     1051.16     1190.56     21.35 o 
   0  -1   6      641.76      765.21     15.32 o 
   1  -1   6      486.96      440.05     11.85 o 
   2  -1   6     1827.14     1587.69     24.33 o 
   3  -1   6     6980.12     6731.54     94.69 o 
   4  -1   6       23.35       19.51     10.60 o 
   5  -1   6        1.65       -2.68      4.19 o 
   6  -1   6     1325.11     1369.12     68.00 o 
   7  -1   6     1906.09     2012.37     69.81 o 
   8  -1   6      409.69      360.21     25.77 o 
   9  -1   6      358.68      354.12     26.13 o 
  10  -1   6        1.44        1.21      8.17 o 
 -11   0   6      102.30      111.97     17.84 o 
 -10   0   6      107.81      123.41     36.45 o 
  -9   0   6     2842.91     2953.67     88.11 o 
  -8   0   6     1303.27     1633.74     88.94 o 
  -7   0   6     2435.20     1500.04     91.01 o 
  -6   0   6      207.71      131.06     10.08 o 
  -5   0   6      706.71      769.76     19.86 o 
  -4   0   6        0.72       26.25     13.26 o 
  -3   0   6        4.37        7.38      2.19 o 
  -2   0   6     2107.44     2044.62     29.25 o 
  -1   0   6      425.07      351.86     12.69 o 
   0   0   6        0.39        6.46      2.02 o 
   1   0   6     2653.12     2837.23     36.51 o 
   2   0   6     5354.94     5521.03     62.79 o 
   3   0   6     3615.41     3692.49     63.34 o 
   4   0   6     1492.99     1633.74     48.07 o 
   5   0   6      221.34      225.14     17.90 o 
   6   0   6        1.39       -1.76     15.00 o 
   7   0   6        1.87        2.59      8.79 o 
   8   0   6        0.72        7.86      7.12 o 
   9   0   6       94.86       89.89     14.50 o 
 -12   1   6      743.85      924.72     49.91 o 
 -11   1   6      520.90      508.77     35.64 o 
 -10   1   6       84.74       78.04     14.94 o 
  -9   1   6      200.33      200.43     21.75 o 
  -8   1   6     1043.84     1096.01    192.87 o 
  -7   1   6      290.92      210.04     64.38 o 
  -6   1   6       24.17       27.78      7.22 o 
  -5   1   6        4.18        3.12      3.47 o 
  -4   1   6      890.71      823.48     27.96 o 
  -3   1   6    10883.69    11234.43    139.55 o 
  -2   1   6      822.98      688.62     16.66 o 
  -1   1   6     2638.58     2841.16     44.92 o 
   0   1   6       11.39       23.51      3.65 o 
   1   1   6      554.69      562.43     15.78 o 
   2   1   6     1783.96     1743.45     39.09 o 
   3   1   6      250.97      260.37     13.51 o 
   4   1   6       17.72       17.25      6.76 o 
   5   1   6     1302.67     1198.38     43.14 o 
   6   1   6       24.73       19.86      8.22 o 
   7   1   6     3417.03     3316.12     87.00 o 
   8   1   6     2840.64     2850.09     82.07 o 
   9   1   6      837.21      823.82     42.39 o 
 -12   2   6      166.30      245.50     25.39 o 
 -11   2   6      267.26      297.24     32.32 o 
 -10   2   6      102.05       94.63     34.64 o 
  -9   2   6      277.09      279.95     26.79 o 
  -8   2   6      713.41      331.45     41.88 o 
  -7   2   6      808.24      520.54     75.49 o 
  -6   2   6     4391.35     4771.59     83.27 o 
  -5   2   6     1081.24     1163.99     30.96 o 
  -4   2   6      983.92      997.44     26.97 o 
  -3   2   6     5237.60     5491.43     97.81 o 
  -2   2   6     1301.66     1152.63     23.42 o 
  -1   2   6      133.24      135.36      7.90 o 
   0   2   6      102.45       82.78      6.01 o 
   1   2   6       24.67       26.13      4.20 o 
   2   2   6     3209.43     3350.07     61.71 o 
   3   2   6     1215.62     1139.79     31.90 o 
   4   2   6     3646.51     3737.27     85.73 o 
   5   2   6      224.82      260.26     20.10 o 
   6   2   6        5.54        0.73      5.66 o 
   7   2   6      594.51      605.40     34.32 o 
   8   2   6     1598.80     1584.98     59.76 o 
 -12   3   6       94.67      129.87     21.17 o 
 -11   3   6      226.61      243.55     41.62 o 
 -10   3   6      335.38      262.00     28.80 o 
  -9   3   6      503.52      282.84     42.40 o 
  -8   3   6     4004.25     4531.88    271.72 o 
  -7   3   6     2126.52     2101.44     51.00 o 
  -6   3   6     1743.20     1752.58     42.63 o 
  -5   3   6      154.49      142.19     10.84 o 
  -4   3   6     1303.40     1252.86     32.44 o 
  -3   3   6       17.02       13.41      5.36 o 
  -2   3   6       19.40       14.49      5.03 o 
  -1   3   6      666.28      640.33     18.33 o 
   0   3   6      142.68      149.92      9.10 o 
   1   3   6      207.47      217.89     10.88 o 
   2   3   6     3489.43     3588.07     66.85 o 
   3   3   6     2661.04     2658.27     56.26 o 
   4   3   6      457.53      440.04     25.77 o 
   5   3   6      137.15      162.60     16.81 o 
   6   3   6      580.33      540.94     42.66 o 
   7   3   6      952.65      977.79     44.40 o 
 -12   4   6     1441.54     1570.71     69.76 o 
 -11   4   6      920.93     1129.54     57.44 o 
 -10   4   6       20.24       10.07      7.13 o 
  -9   4   6      451.86      239.41     38.78 o 
  -8   4   6       16.87       13.88      5.42 o 
  -7   4   6      545.30      614.58     25.62 o 
  -6   4   6       48.41       60.99      9.22 o 
  -5   4   6       45.22       26.69      6.37 o 
  -4   4   6     1244.95     1221.17     33.45 o 
  -3   4   6      789.65      716.58     27.83 o 
  -2   4   6     4140.26     4276.17     86.16 o 
  -1   4   6     3150.48     2962.38     64.87 o 
   0   4   6      710.07      721.42     26.86 o 
   1   4   6     1171.03     1155.63     34.06 o 
   2   4   6     2361.45     2359.91     80.31 o 
   3   4   6     2374.19     2413.62     54.92 o 
   4   4   6     1449.54     1597.64     53.35 o 
   5   4   6       15.54       15.37      7.94 o 
   6   4   6      142.66      169.54     33.35 o 
 -12   5   6      865.98     1014.41    131.34 o 
 -11   5   6       55.74       49.55     11.95 o 
 -10   5   6        2.49        2.76      5.05 o 
  -9   5   6      111.06      130.91     24.60 o 
  -8   5   6       21.70       14.69      9.57 o 
  -7   5   6     2861.35     3099.10     66.95 o 
  -6   5   6      248.27      226.98     15.07 o 
  -5   5   6      653.68      616.60     24.23 o 
  -4   5   6     1140.25     1175.98     34.22 o 
  -3   5   6     2096.36     1949.85     46.12 o 
  -2   5   6     3826.95     3917.07     81.67 o 
  -1   5   6     2850.77     2746.22     63.87 o 
   0   5   6      327.34      302.94     17.90 o 
   1   5   6       11.92       28.83      8.82 o 
   2   5   6      689.78      823.12     35.85 o 
   3   5   6       68.81       64.50     13.70 o 
   4   5   6      101.88       91.41     14.04 o 
   5   5   6      187.82      132.84     17.17 o 
 -11   6   6        0.50        2.27      6.43 o 
 -10   6   6      182.51      169.05     22.19 o 
  -9   6   6      336.32      176.32     32.58 o 
  -8   6   6      498.91      504.84     55.15 o 
  -7   6   6     4675.04     4951.99     93.80 o 
  -6   6   6     2943.11     2993.37     64.85 o 
  -5   6   6      100.75       95.58     14.33 o 
  -4   6   6        2.17        2.03      3.67 o 
  -3   6   6      582.84      537.03     23.01 o 
  -2   6   6      478.93      524.02     22.52 o 
  -1   6   6      237.85      278.17     18.09 o 
   0   6   6       78.20       75.76     13.25 o 
   1   6   6      653.06      627.30     35.65 o 
   2   6   6      250.35      209.18     19.86 o 
   3   6   6      476.51      476.74     46.02 o 
   4   6   6     1355.07     1396.10     73.94 o 
 -11   7   6      485.08      601.75     34.49 o 
 -10   7   6       56.81       48.65     13.05 o 
  -9   7   6       21.01       10.35      5.53 o 
  -8   7   6     1112.27     1018.25     45.08 o 
  -7   7   6     1232.68     1339.76     42.08 o 
  -6   7   6      405.70      423.88     22.07 o 
  -5   7   6       53.84       42.08     12.37 o 
  -4   7   6       54.20       53.42      8.29 o 
  -3   7   6       14.07        7.01      4.67 o 
  -2   7   6      234.89      226.68     15.31 o 
  -1   7   6      857.49      927.24     32.06 o 
   0   7   6       54.43       51.48     10.60 o 
   1   7   6      110.74      101.82     24.56 o 
   2   7   6      721.11      640.15     38.21 o 
   3   7   6     1392.91     1417.30     85.83 o 
 -10   8   6       73.36       57.21     21.62 o 
  -9   8   6      149.92      107.18     14.71 o 
  -8   8   6        2.73        6.65      5.77 o 
  -7   8   6      276.51      277.09     19.06 o 
  -6   8   6        3.09        4.65      5.00 o 
  -5   8   6       73.15       51.08      9.01 o 
  -4   8   6       30.19       14.72      5.75 o 
  -3   8   6      794.21      824.01     31.34 o 
  -2   8   6     1730.88     1670.51     46.99 o 
  -1   8   6     2036.12     2095.17     64.31 o 
   0   8   6      824.81      862.44     38.76 o 
   1   8   6       22.66       34.92      8.47 o 
   2   8   6        3.09        3.52      8.17 o 
  -9   9   6       37.90       18.67     10.08 o 
  -8   9   6      909.62      895.70     76.28 o 
  -7   9   6      947.90      992.30     38.23 o 
  -6   9   6      721.88      794.18     32.58 o 
  -5   9   6      285.66      307.67     19.85 o 
  -4   9   6        2.77       -2.62      4.21 o 
  -3   9   6      247.32      233.72     16.80 o 
  -2   9   6     1195.26     1221.75     48.00 o 
  -1   9   6      182.95      152.17     15.75 o 
   0   9   6      684.45      720.93     46.37 o 
  -7  10   6     1169.35     1280.63     62.88 o 
  -6  10   6      615.49      658.90     30.65 o 
  -5  10   6      415.12      387.40     22.79 o 
  -4  10   6        0.21       -4.51      4.51 o 
  -3  10   6       43.03       32.87      7.27 o 
   2 -14   7      503.37      541.75     28.15 o 
   3 -14   7       31.69       34.47      8.27 o 
   4 -14   7      214.69      215.40     17.78 o 
   5 -14   7        0.69        8.07      6.06 o 
   6 -14   7        6.24        1.14      6.85 o 
  -1 -13   7       90.39       74.35     14.77 o 
   0 -13   7      386.52      424.22     24.44 o 
   1 -13   7      535.54      545.61     27.51 o 
   2 -13   7        0.12        4.40      5.13 o 
   3 -13   7      104.92       92.13     11.66 o 
   4 -13   7      162.60      151.34     14.84 o 
   5 -13   7      156.56      204.73     18.40 o 
   6 -13   7      513.74      526.92     27.14 o 
   7 -13   7      815.70      967.53     31.69 o 
   8 -13   7      170.10      177.39     11.59 o 
  -3 -12   7      442.65      478.98     64.63 o 
  -2 -12   7        1.30        2.36      8.02 o 
  -1 -12   7       32.59       44.69     12.52 o 
   0 -12   7      137.51      138.43     14.23 o 
   1 -12   7      233.85      199.69     16.60 o 
   2 -12   7      256.74      245.15     18.05 o 
   3 -12   7      219.46      221.13     16.97 o 
   4 -12   7      189.19      167.27     15.31 o 
   5 -12   7     1477.31     1576.80     47.00 o 
   6 -12   7     1859.35     1906.92     72.87 o 
   7 -12   7     2084.22     2124.33     48.36 o 
   8 -12   7      329.25      339.50     16.23 o 
   9 -12   7      221.88      262.16     16.29 o 
  -4 -11   7       17.00        5.17     11.89 o 
  -3 -11   7      296.98      311.80     36.71 o 
  -2 -11   7       14.57       18.61     12.41 o 
  -1 -11   7       77.79       80.15     21.20 o 
   0 -11   7     1054.10      918.65     44.33 o 
   1 -11   7     1588.27     1653.38     46.94 o 
   2 -11   7     2326.69     2372.69     57.82 o 
   3 -11   7      517.44      535.68     25.18 o 
   4 -11   7       52.66       51.90     13.45 o 
   5 -11   7      671.05      672.64     28.37 o 
   6 -11   7      831.09      877.21     54.42 o 
   7 -11   7        0.70        0.34      4.72 o 
   8 -11   7       96.41      103.09      9.32 o 
   9 -11   7      100.90      105.89      9.60 o 
  -4 -10   7      891.44      966.93     63.60 o 
  -3 -10   7      871.22      775.61     54.81 o 
  -2 -10   7      290.77      316.45     34.64 o 
  -1 -10   7       58.29       52.74     16.03 o 
   0 -10   7     1367.64     1361.46     68.25 o 
   1 -10   7     1977.44     1906.05     56.81 o 
   2 -10   7     1263.73     1228.97     37.91 o 
   3 -10   7      295.41      292.87     25.06 o 
   4 -10   7      199.17      135.04     12.91 o 
   5 -10   7       43.24       50.80     16.48 o 
   6 -10   7      469.57      471.99     19.89 o 
   7 -10   7     1740.84     1775.88     43.20 o 
   8 -10   7      699.55      668.87     22.26 o 
   9 -10   7        9.98       13.73      4.90 o 
  10 -10   7      380.91      343.66     22.14 o 
  -6  -9   7       60.59       58.95     19.65 o 
  -5  -9   7      746.85      690.81     52.22 o 
  -4  -9   7     2951.36     2906.48    114.79 o 
  -3  -9   7     1145.31     1188.76     65.67 o 
  -2  -9   7      778.39      779.23     51.71 o 
  -1  -9   7      274.41      268.36     28.96 o 
   0  -9   7      699.09      734.76     46.54 o 
   1  -9   7      794.25      782.05     33.09 o 
   2  -9   7      519.86      453.05     24.83 o 
   3  -9   7      792.86      826.36     29.24 o 
   4  -9   7      183.24      148.32     12.82 o 
   5  -9   7      240.35      228.99     20.27 o 
   6  -9   7     3416.20     3454.90     60.39 o 
   7  -9   7     3163.66     3217.60     65.65 o 
   8  -9   7      397.01      404.41     16.74 o 
   9  -9   7      130.78       93.33      9.49 o 
  10  -9   7       90.27       59.46     18.10 o 
  -7  -8   7      940.82      864.55     60.50 o 
  -6  -8   7      277.44      279.74     32.06 o 
  -5  -8   7      264.40      246.13     29.99 o 
  -4  -8   7       36.52       36.20     13.44 o 
  -3  -8   7     1174.70     1278.21     65.67 o 
  -2  -8   7       67.58       71.87     16.03 o 
  -1  -8   7      151.21      184.60     23.27 o 
   0  -8   7       70.55       65.67     15.51 o 
   1  -8   7     1297.06     1260.16     41.31 o 
   2  -8   7     4157.84     4027.50    121.00 o 
   3  -8   7     4086.52     4198.96     76.63 o 
   4  -8   7      152.58      187.43     13.77 o 
   5  -8   7      851.86      795.94     23.99 o 
   6  -8   7     1274.12     1275.67     31.63 o 
   7  -8   7     1813.21     1770.54     54.25 o 
   8  -8   7      220.94      210.40     13.11 o 
   9  -8   7      125.10      120.95     16.56 o 
  10  -8   7       85.93      114.27     20.68 o 
  -8  -7   7      552.93      559.99     47.57 o 
  -7  -7   7        6.13       17.06      9.82 o 
  -6  -7   7      266.16      238.37     28.96 o 
  -5  -7   7      196.85      157.71     22.23 o 
  -4  -7   7        3.40       -0.52      5.69 o 
  -3  -7   7      461.08      488.64     37.23 o 
  -2  -7   7      959.46      990.20     53.26 o 
  -1  -7   7      529.70      510.35     35.68 o 
   0  -7   7      385.63      388.84     30.51 o 
   1  -7   7     5180.31     5277.00    189.51 o 
   2  -7   7     4581.57     4418.65    143.23 o 
   3  -7   7      932.18      961.07     34.35 o 
   4  -7   7      298.28      265.51     15.31 o 
   5  -7   7      320.30      289.08     14.33 o 
   6  -7   7      375.34      317.64     21.20 o 
   7  -7   7       46.09       47.74      6.99 o 
   8  -7   7        8.64        8.49      4.63 o 
   9  -7   7       89.81      104.97     18.10 o 
  10  -7   7        5.20        4.14      9.31 o 
  -9  -6   7       87.82       77.04     13.68 o 
  -8  -6   7      485.28      417.21     28.57 o 
  -7  -6   7        6.80        4.28      5.79 o 
  -6  -6   7      172.27      194.39     19.91 o 
  -5  -6   7      638.82      614.10     32.52 o 
  -4  -6   7     1003.37     1053.56     42.31 o 
  -3  -6   7     5623.42     5603.68    121.07 o 
  -2  -6   7     8469.48     8237.79    384.70 o 
  -1  -6   7      141.51      114.79     16.03 o 
   0  -6   7     2001.34     2092.64     47.21 o 
   1  -6   7      411.43      370.68     20.42 o 
   2  -6   7     1497.76     1541.33     34.20 o 
   3  -6   7     1315.23     1371.44     40.76 o 
   4  -6   7      254.14      233.40     11.88 o 
   5  -6   7      870.97      847.24     26.84 o 
   6  -6   7     1599.51     1493.39     94.88 o 
   7  -6   7     1283.13     1326.52     36.86 o 
   8  -6   7     3158.40     3118.28     77.75 o 
   9  -6   7      557.07      513.46     41.88 o 
  10  -6   7       41.91       25.85     12.41 o 
  -9  -5   7       27.08       27.41      9.47 o 
  -8  -5   7     1512.19     1483.94     68.00 o 
  -7  -5   7      363.45      333.53     23.58 o 
  -6  -5   7      793.63      760.15     36.26 o 
  -5  -5   7      247.67      244.33     19.25 o 
  -4  -5   7     3557.48     3727.50     89.33 o 
  -3  -5   7     4175.09     4158.22     94.45 o 
  -2  -5   7      883.62      929.52     34.45 o 
  -1  -5   7      170.25      143.66      7.59 o 
   0  -5   7      123.23      103.37     15.85 o 
   1  -5   7      823.39      923.24     28.93 o 
   2  -5   7     2787.45     2786.53     49.82 o 
   3  -5   7     1488.01     1279.63     30.92 o 
   4  -5   7      507.05      533.14     15.38 o 
   5  -5   7       40.31       49.77      8.38 o 
   6  -5   7     3069.59     3039.09     50.66 o 
   7  -5   7     1944.61     1963.06     55.81 o 
   8  -5   7     1366.04     1430.44     69.03 o 
   9  -5   7      596.59      510.21     43.18 o 
  10  -5   7      406.59      369.85     27.56 o 
 -10  -4   7      373.53      407.32     78.85 o 
  -9  -4   7      638.08      670.20     36.58 o 
  -8  -4   7     1242.54     1290.56     49.75 o 
  -7  -4   7     3542.10     3631.07     91.77 o 
  -6  -4   7        3.24       10.24      5.25 o 
  -5  -4   7        0.96        4.76      3.61 o 
  -4  -4   7       13.30       22.78      7.02 o 
  -3  -4   7      108.25       80.17      7.80 o 
  -2  -4   7      266.83      234.31     12.24 o 
  -1  -4   7      333.46      318.03     11.45 o 
   0  -4   7     1169.69     1272.37     29.72 o 
   1  -4   7     2540.33     2480.23     39.79 o 
   2  -4   7     2517.14     2626.25     41.01 o 
   3  -4   7     9557.15     9643.92    113.62 o 
   4  -4   7     1218.44     1240.40     30.96 o 
   5  -4   7      431.44      363.50     16.82 o 
   6  -4   7      589.50      614.36     16.83 o 
   7  -4   7     1147.50     1166.63     44.05 o 
   8  -4   7       75.41       32.18     14.22 o 
   9  -4   7       21.91       13.31     15.51 o 
  10  -4   7        0.25        5.91      7.50 o 
 -10  -3   7      230.82      207.35     32.06 o 
  -9  -3   7     1893.58     1882.44     63.22 o 
  -8  -3   7      491.88      624.02     45.76 o 
  -7  -3   7        6.12       10.68      5.95 o 
  -6  -3   7       73.33       46.21     14.33 o 
  -5  -3   7       13.47       22.99      5.16 o 
  -4  -3   7     1455.16     1412.72     35.14 o 
  -3  -3   7     5892.75     6260.88     99.65 o 
  -2  -3   7     2525.97     2433.52     47.86 o 
  -1  -3   7       46.24       24.92      4.09 o 
   0  -3   7      536.71      664.61     19.92 o 
   1  -3   7     1327.39     1287.14     22.59 o 
   2  -3   7     5573.63     5468.85     63.77 o 
   3  -3   7     1426.42     1483.15     32.91 o 
   4  -3   7      200.51      213.36     12.87 o 
   5  -3   7       18.06       29.32      4.33 o 
   6  -3   7      219.74      191.51     17.54 o 
   7  -3   7      695.09      696.47     33.82 o 
   8  -3   7      453.12      421.25     27.78 o 
   9  -3   7      659.61      619.88     55.33 o 
  10  -3   7       30.19       23.91      9.44 o 
 -11  -2   7      194.39      175.81     30.51 o 
 -10  -2   7       14.22        1.03     11.38 o 
  -9  -2   7      177.23      244.58     34.64 o 
  -8  -2   7       72.68       68.25      9.22 o 
  -7  -2   7     1233.08     1307.89     53.19 o 
  -6  -2   7      615.33      280.25     31.02 o 
  -5  -2   7      928.06     1130.55     27.23 o 
  -4  -2   7     4313.87     4546.97     78.07 o 
  -3  -2   7     4928.01     5427.52     87.78 o 
  -2  -2   7     4698.64     4492.47     74.86 o 
  -1  -2   7      766.75      715.55     18.31 o 
   0  -2   7      252.60      157.13      7.84 o 
   1  -2   7      107.43      114.54      6.12 o 
   2  -2   7      407.15      372.11     12.32 o 
   3  -2   7      111.54      104.50      8.67 o 
   4  -2   7     1215.47     1238.35     21.44 o 
   5  -2   7      245.95      253.05     14.63 o 
   6  -2   7      208.27      228.63     19.00 o 
   7  -2   7     1798.00     1942.46     60.86 o 
   8  -2   7     4157.47     3911.88    141.94 o 
   9  -2   7      611.68      654.82     36.56 o 
 -11  -1   7        3.93       -5.17      9.82 o 
 -10  -1   7        0.73       17.06     12.93 o 
  -9  -1   7     1114.93     1228.15     53.26 o 
  -8  -1   7     5444.31     6159.17    271.72 o 
  -7  -1   7     1273.07      739.42     58.95 o 
  -6  -1   7     2744.87     2643.85    166.43 o 
  -5  -1   7      243.22      255.38     11.01 o 
  -4  -1   7     2724.32     2300.12     45.91 o 
  -3  -1   7     1755.65     1898.13     39.18 o 
  -2  -1   7      173.05      164.08      9.51 o 
  -1  -1   7       54.77       46.36      4.05 o 
   0  -1   7      108.41      123.22      7.32 o 
   1  -1   7      128.06      138.78      6.55 o 
   2  -1   7     4400.73     4464.38     54.31 o 
   3  -1   7     3486.80     3549.99     56.27 o 
   4  -1   7      446.91      500.15     25.56 o 
   5  -1   7      468.11      440.56     25.36 o 
   6  -1   7      682.46      717.19     50.93 o 
   7  -1   7      901.09      888.42     39.85 o 
   8  -1   7      996.90      878.61     41.50 o 
   9  -1   7       96.64      132.20     22.49 o 
 -11   0   7      993.35     1167.59     55.54 o 
 -10   0   7      467.35      537.58     35.44 o 
  -9   0   7      544.51      624.78     38.21 o 
  -8   0   7     1191.01     1170.63    188.73 o 
  -7   0   7     1172.96      588.95     52.22 o 
  -6   0   7      331.55      382.49     20.31 o 
  -5   0   7        3.10       -0.37      3.12 o 
  -4   0   7       46.17       37.57      8.95 o 
  -3   0   7      215.82      222.62      9.53 o 
  -2   0   7      275.64      263.22      9.66 o 
  -1   0   7     1862.37     1815.37     30.13 o 
   0   0   7      153.66      157.36      7.00 o 
   1   0   7     1886.94     1939.29     28.82 o 
   2   0   7     4126.35     4003.66     68.49 o 
   3   0   7     4612.87     4621.87     95.09 o 
   4   0   7      942.71      952.48     36.64 o 
   5   0   7        2.72        9.31      9.82 o 
   6   0   7       12.90       13.65      7.29 o 
   7   0   7       34.38       40.62     11.31 o 
   8   0   7      395.63      340.52     26.14 o 
 -11   1   7      290.95      337.62     35.42 o 
 -10   1   7       10.62        2.89      8.53 o 
  -9   1   7      804.14      810.11     46.51 o 
  -8   1   7        8.52        0.21      7.63 o 
  -7   1   7        3.71       -4.24      6.00 o 
  -6   1   7       35.87       38.32      7.95 o 
  -5   1   7        1.68        6.41      3.51 o 
  -4   1   7     1077.10     1097.09     34.63 o 
  -3   1   7     3802.47     3751.53     75.02 o 
  -2   1   7     3745.40     3839.20     75.20 o 
  -1   1   7     1796.14     1853.64     34.80 o 
   0   1   7      735.50      755.72     19.55 o 
   1   1   7      737.91      689.18     18.87 o 
   2   1   7     3750.82     3947.44     69.52 o 
   3   1   7       29.81       24.37     13.96 o 
   4   1   7      279.41      318.10     23.79 o 
   5   1   7      177.06      179.16     34.39 o 
   6   1   7       10.82       16.02      8.02 o 
   7   1   7      929.31      825.04     40.03 o 
   8   1   7     1019.72     1142.80     81.44 o 
 -11   2   7        6.77       -3.18      8.82 o 
 -10   2   7        4.84        5.05      7.13 o 
  -9   2   7      383.17      283.99     58.69 o 
  -8   2   7      189.35      168.08     37.75 o 
  -7   2   7     3979.01     4245.62     81.66 o 
  -6   2   7     3152.24     3134.10     72.67 o 
  -5   2   7      161.59      144.79     10.78 o 
  -4   2   7      987.83      922.49     32.23 o 
  -3   2   7     2556.43     2635.78     59.87 o 
  -2   2   7     2849.68     2803.46     61.44 o 
  -1   2   7     2637.26     2640.65     58.28 o 
   0   2   7       10.05        9.85      3.28 o 
   1   2   7      742.64      722.35     23.86 o 
   2   2   7     1006.58      980.69     29.50 o 
   3   2   7     1020.63      944.76     36.79 o 
   4   2   7     2918.74     2895.39     74.74 o 
   5   2   7      346.10      338.16     23.77 o 
   6   2   7        0.54        0.46      6.55 o 
   7   2   7     1832.50     1833.95     63.98 o 
 -11   3   7       83.77       88.42     20.94 o 
 -10   3   7      241.84      279.94     30.77 o 
  -9   3   7      479.48      235.79     38.26 o 
  -8   3   7     1319.45      830.82    156.16 o 
  -7   3   7     2722.67     2924.73     63.52 o 
  -6   3   7     2255.63     2496.18     54.93 o 
  -5   3   7        4.71        8.12      4.50 o 
  -4   3   7       15.53       20.18      5.46 o 
  -3   3   7       18.36       17.71      6.13 o 
  -2   3   7      679.18      671.61     26.86 o 
  -1   3   7     1832.76     1784.42     46.70 o 
   0   3   7     1997.26     1827.27     46.83 o 
   1   3   7       22.40       36.39      6.92 o 
   2   3   7     1926.84     1926.50     45.73 o 
   3   3   7     1084.58     1135.82     42.34 o 
   4   3   7     1840.31     1837.83     58.58 o 
   5   3   7      581.73      606.59     33.05 o 
   6   3   7       85.22       59.57     27.66 o 
 -11   4   7      770.11      893.48    103.23 o 
 -10   4   7       56.57       22.38     26.85 o 
  -9   4   7       58.28       30.60     10.45 o 
  -8   4   7      719.52      714.20     72.54 o 
  -7   4   7      844.08      953.36     32.82 o 
  -6   4   7        2.08        3.70      4.46 o 
  -5   4   7       79.17       92.41     10.04 o 
  -4   4   7       60.66       63.78      8.35 o 
  -3   4   7       75.30       64.48     10.45 o 
  -2   4   7     1363.25     1234.87     39.16 o 
  -1   4   7     4006.85     4084.96     83.82 o 
   0   4   7      704.06      674.40     35.01 o 
   1   4   7     1110.92     1147.78     70.84 o 
   2   4   7      833.75      764.58     36.20 o 
   3   4   7     2842.95     3061.42    157.45 o 
   4   4   7      596.35      646.21     33.91 o 
   5   4   7      346.79      350.84     25.52 o 
   6   4   7       31.11       23.25      9.64 o 
 -11   5   7      236.65      292.69     31.65 o 
 -10   5   7       24.28        6.69      9.19 o 
  -9   5   7      159.75      170.11     30.35 o 
  -8   5   7      111.38      123.44     13.70 o 
  -7   5   7      912.92      898.42     32.62 o 
  -6   5   7      267.33      271.90     17.25 o 
  -5   5   7      772.38      853.36     29.94 o 
  -4   5   7        1.96       -3.64      3.64 o 
  -3   5   7     1354.75     1372.06     38.56 o 
  -2   5   7     4202.14     4193.78     88.36 o 
  -1   5   7     2364.45     2274.89     58.46 o 
   0   5   7     1234.55     1323.58     53.73 o 
   1   5   7       19.17       23.95      8.82 o 
   2   5   7       95.37      123.82     15.88 o 
   3   5   7       28.23       28.44     12.93 o 
   4   5   7        4.68       -2.59      8.79 o 
 -11   6   7      214.43      194.91     19.99 o 
 -10   6   7       17.97        5.90      7.16 o 
  -9   6   7       36.43       26.86      7.96 o 
  -8   6   7      369.25      346.05     21.64 o 
  -7   6   7     4047.89     4301.58     86.69 o 
  -6   6   7     1680.91     1749.12     47.69 o 
  -5   6   7      859.29      874.78     31.68 o 
  -4   6   7        1.13        1.82      4.03 o 
  -3   6   7      444.93      391.00     20.19 o 
  -2   6   7     1289.04     1311.07     38.82 o 
  -1   6   7       81.24       87.80     14.57 o 
   0   6   7        2.30        3.18      5.82 o 
   1   6   7      539.88      552.80     54.29 o 
   2   6   7       17.70       21.99     14.74 o 
   3   6   7     1073.25      935.39     69.29 o 
 -10   7   7      991.23      489.15     62.05 o 
  -9   7   7      255.83      221.24     20.77 o 
  -8   7   7      796.15      825.35     34.32 o 
  -7   7   7     1422.06     1439.11     44.86 o 
  -6   7   7      960.73      965.93     35.17 o 
  -5   7   7      305.74      327.69     19.54 o 
  -4   7   7        1.03       -4.00      4.00 o 
  -3   7   7        0.03       -2.40      4.65 o 
  -2   7   7      725.76      721.58     28.86 o 
  -1   7   7      906.91      892.70     38.91 o 
   0   7   7       47.16       24.63     11.12 o 
   1   7   7       44.35       61.55     13.79 o 
   2   7   7      348.77      356.27     40.85 o 
  -9   8   7        2.20        3.35      6.49 o 
  -8   8   7       41.32       35.09      8.71 o 
  -7   8   7      303.14      302.45     20.34 o 
  -6   8   7       38.63       44.25      9.52 o 
  -5   8   7      139.07      148.45     13.71 o 
  -4   8   7        1.21       -3.35      4.55 o 
  -3   8   7      357.09      345.26     20.33 o 
  -2   8   7     1442.58     1335.96     50.59 o 
  -1   8   7     2601.31     2742.42     78.84 o 
   0   8   7      231.58      164.58     16.83 o 
  -7   9   7      324.76      298.90     21.16 o 
  -6   9   7     1020.61     1045.71     39.24 o 
  -5   9   7      745.58      702.73     31.18 o 
  -4   9   7      253.35      291.05     19.29 o 
  -3   9   7      363.93      404.85     26.49 o 
  -2   9   7      694.51      694.26     36.64 o 
   3 -14   8      113.77      140.61     15.01 o 
   4 -14   8       41.34       46.35     13.08 o 
  -1 -13   8       44.72       34.13     16.55 o 
   0 -13   8      538.23      620.99     30.09 o 
   1 -13   8      675.54      700.81     31.99 o 
   2 -13   8        1.91        4.68      7.44 o 
   3 -13   8        4.09       -1.91      5.63 o 
   4 -13   8       33.19       37.30      8.69 o 
   5 -13   8       82.85       74.93     11.59 o 
   6 -13   8     1001.28      997.01     41.58 o 
   7 -13   8      351.17      378.86     20.10 o 
  -2 -12   8      107.79      118.93     25.34 o 
  -1 -12   8        1.47       -3.62     10.34 o 
   0 -12   8       16.18       21.95     10.67 o 
   1 -12   8        3.77        4.11      5.74 o 
   2 -12   8      552.56      526.78     26.70 o 
   3 -12   8      212.00      205.41     17.00 o 
   4 -12   8      350.59      331.69     21.13 o 
   5 -12   8      479.63      475.01     25.26 o 
   6 -12   8      428.30      418.08     23.97 o 
   7 -12   8     2074.62     2341.65     61.28 o 
   8 -12   8      282.00      286.16     19.11 o 
  -4 -11   8        6.93        0.00      9.31 o 
  -3 -11   8       40.82       18.61     11.89 o 
  -2 -11   8      184.35      155.64     25.85 o 
  -1 -11   8        2.24       -3.62      9.31 o 
   0 -11   8     1521.64     1393.00     72.91 o 
   1 -11   8     2598.20     2551.67     62.09 o 
   2 -11   8     1726.01     1675.83     62.16 o 
   3 -11   8      374.37      337.01     20.66 o 
   4 -11   8      642.30      653.65     28.53 o 
   5 -11   8       45.69       46.98     10.62 o 
   6 -11   8      714.18      786.54     27.29 o 
   7 -11   8       77.35       64.14     10.99 o 
   8 -11   8       85.13       94.01      9.40 o 
   9 -11   8      225.83      201.58     14.86 o 
  -5 -10   8      206.49      205.28     28.96 o 
  -4 -10   8      716.40      637.04     50.67 o 
  -3 -10   8     2716.34     2839.78    116.34 o 
  -2 -10   8      570.99      542.93     43.95 o 
  -1 -10   8        0.77       -4.14      7.24 o 
   0 -10   8      923.67      874.89     54.29 o 
   1 -10   8      308.69      381.93     24.30 o 
   2 -10   8      697.24      717.03     33.44 o 
   3 -10   8      608.85      641.56     27.15 o 
   4 -10   8       92.43       85.36     15.98 o 
   5 -10   8      166.57      152.10     14.10 o 
   6 -10   8      247.86      298.94     16.56 o 
   7 -10   8      763.55      781.40     30.45 o 
   8 -10   8      859.40      871.79     28.47 o 
   9 -10   8      285.48      244.56     15.71 o 
  -6  -9   8       56.99       56.36     18.10 o 
  -5  -9   8      684.60      552.75     46.54 o 
  -4  -9   8     2085.98     2045.55     93.07 o 
  -3  -9   8     1141.35     1183.07     66.70 o 
  -2  -9   8      717.21      667.54     47.05 o 
  -1  -9   8        6.48        0.00      6.72 o 
   0  -9   8       70.19       63.60     15.51 o 
   1  -9   8       42.86       43.50     10.08 o 
   2  -9   8      168.97      139.06     15.30 o 
   3  -9   8       26.87       35.34      7.75 o 
   4  -9   8      379.46      380.63     24.73 o 
   5  -9   8      134.16      120.50     10.50 o 
   6  -9   8     1762.09     1798.15     46.27 o 
   7  -9   8     1023.60      994.58     41.50 o 
   8  -9   8      992.42     1003.64     29.67 o 
   9  -9   8      223.70      222.05     14.74 o 
  10  -9   8       69.34       77.56     18.61 o 
  -7  -8   8      798.84      812.84     57.40 o 
  -6  -8   8      207.74      154.09     24.82 o 
  -5  -8   8      145.31      133.92     21.72 o 
  -4  -8   8      101.61      112.21     19.65 o 
  -3  -8   8      602.52      653.58     46.54 o 
  -2  -8   8       34.92       42.40     13.96 o 
  -1  -8   8       76.27      107.03     18.10 o 
   0  -8   8       77.00       33.09     12.93 o 
   1  -8   8      258.46      339.72     21.17 o 
   2  -8   8      788.00      780.90     24.79 o 
   3  -8   8     3513.41     3313.46     77.49 o 
   4  -8   8      185.52      186.63     13.92 o 
   5  -8   8      434.28      433.42     18.01 o 
   6  -8   8     2256.50     2325.07     53.01 o 
   7  -8   8     2799.12     2593.90     70.15 o 
   8  -8   8      565.25      572.36     29.38 o 
   9  -8   8      840.81      808.29     39.29 o 
  10  -8   8      136.88      129.79     22.75 o 
  -8  -7   8      360.76      367.32     28.41 o 
  -7  -7   8       41.63       64.98     12.62 o 
  -6  -7   8       65.89       62.56     17.84 o 
  -5  -7   8       21.31       16.63      8.31 o 
  -4  -7   8     1771.12     1753.83     60.00 o 
  -3  -7   8        8.38        5.69      8.79 o 
  -2  -7   8      746.08      657.72     42.40 o 
  -1  -7   8      104.85       89.97     15.51 o 
   0  -7   8       20.50       12.41      8.27 o 
   1  -7   8     2273.04     2181.41     43.90 o 
   2  -7   8     3266.60     3187.38     57.79 o 
   3  -7   8     4231.67     4232.34     71.88 o 
   4  -7   8     3425.63     3446.11     50.76 o 
   5  -7   8      589.82      603.36     23.77 o 
   6  -7   8     1051.12     1081.02     40.34 o 
   7  -7   8      196.94      189.17     11.84 o 
   8  -7   8      459.77      405.62     25.29 o 
   9  -7   8      260.59      253.37     31.02 o 
  10  -7   8        1.97       -4.14      9.82 o 
  -9  -6   8      231.56      198.48     21.24 o 
  -8  -6   8       26.98       28.30      8.98 o 
  -7  -6   8      496.27      505.18     31.30 o 
  -6  -6   8       58.06       53.27     10.90 o 
  -5  -6   8      626.19      644.81     33.53 o 
  -4  -6   8      936.43      987.19     81.18 o 
  -3  -6   8     2765.45     2900.50     76.95 o 
  -2  -6   8     2647.27     2674.19     85.58 o 
  -1  -6   8      221.57      230.96     50.67 o 
   0  -6   8        4.36        8.74     10.60 o 
   1  -6   8       53.00       44.48      6.26 o 
   2  -6   8     2053.87     1955.09     56.06 o 
   3  -6   8       39.23       62.58      8.51 o 
   4  -6   8       24.64       14.13      4.55 o 
   5  -6   8       85.05       78.48     11.92 o 
   6  -6   8       84.37      100.29     10.97 o 
   7  -6   8     1542.50     1605.45     32.34 o 
   8  -6   8     1514.27     1391.86     64.45 o 
   9  -6   8      661.39      635.68     35.27 o 
  10  -6   8       51.92       58.84     17.58 o 
  -9  -5   8      998.04     1072.14     93.07 o 
  -8  -5   8     2088.51     2083.00     69.41 o 
  -7  -5   8      456.57      459.33     28.94 o 
  -6  -5   8      708.47      760.09     36.65 o 
  -5  -5   8        7.10        2.89      4.67 o 
  -4  -5   8     2133.87     2302.60     66.08 o 
  -3  -5   8     2530.43     2457.80     66.46 o 
  -2  -5   8     1457.09     1476.89     46.82 o 
  -1  -5   8      468.99      486.94     15.36 o 
   0  -5   8        0.08       -0.79      2.87 o 
   1  -5   8      432.29      458.36     15.51 o 
   2  -5   8     2806.04     2843.65     52.22 o 
   3  -5   8      459.63      495.94     16.79 o 
   4  -5   8     1842.32     1901.55     42.29 o 
   5  -5   8      181.75      204.52     16.39 o 
   6  -5   8     1398.76     1344.33     26.94 o 
   7  -5   8     1282.22     1303.90     37.88 o 
   8  -5   8     2722.36     2669.06     76.41 o 
   9  -5   8      382.19      412.86     28.88 o 
  10  -5   8        2.77        9.74      8.68 o 
 -10  -4   8      408.75      489.15     51.19 o 
  -9  -4   8      295.30      279.22     37.23 o 
  -8  -4   8     1502.92     1663.87     58.89 o 
  -7  -4   8      724.01      795.81     37.23 o 
  -6  -4   8       97.79       69.83     12.67 o 
  -5  -4   8     1343.15     1368.13     70.06 o 
  -4  -4   8     1321.67     1297.73     44.33 o 
  -3  -4   8       37.87       34.02      6.35 o 
  -2  -4   8      233.34      319.96     16.48 o 
  -1  -4   8     1253.27     1274.39     27.27 o 
   0  -4   8      752.19      830.33     24.41 o 
   1  -4   8      474.42      454.03     15.07 o 
   2  -4   8     6350.48     6537.87     83.35 o 
   3  -4   8    11546.69    11387.36    152.46 o 
   4  -4   8      130.73      135.42     11.18 o 
   5  -4   8      543.82      566.54     25.67 o 
   6  -4   8     1089.53     1012.76     22.82 o 
   7  -4   8      597.64      620.71     33.08 o 
   8  -4   8      148.05      124.69     29.73 o 
   9  -4   8        0.35       -6.22      6.22 o 
 -10  -3   8       85.12       68.25     21.72 o 
  -9  -3   8      834.65      943.66     70.32 o 
  -8  -3   8       35.27       38.78     17.58 o 
  -7  -3   8      183.49      196.52     14.79 o 
  -6  -3   8       19.97        7.39      4.32 o 
  -5  -3   8      286.22      270.69     12.60 o 
  -4  -3   8      445.66      482.95     19.51 o 
  -3  -3   8     6454.65     6668.79    111.04 o 
  -2  -3   8     3690.05     3928.51     70.29 o 
  -1  -3   8     3505.40     3705.90     57.99 o 
   0  -3   8     1501.81     1614.63     35.85 o 
   1  -3   8     4495.05     4551.65     56.40 o 
   2  -3   8     2281.17     2258.70     38.42 o 
   3  -3   8     5650.21     5549.69     85.10 o 
   4  -3   8       58.67       45.09      7.60 o 
   5  -3   8      144.54      136.21     10.90 o 
   6  -3   8       29.29       29.73      9.05 o 
   7  -3   8      121.15       76.86     14.04 o 
   8  -3   8      771.26      694.94     37.27 o 
   9  -3   8      372.49      369.51     28.70 o 
 -10  -2   8        2.08       19.13     15.00 o 
  -9  -2   8       29.04        4.14     14.48 o 
  -8  -2   8      282.64      313.86     38.26 o 
  -7  -2   8     2416.97     1480.90     89.45 o 
  -6  -2   8     2082.10     1851.15    123.33 o 
  -5  -2   8      126.06      142.61     10.95 o 
  -4  -2   8     1504.15     1432.88     37.04 o 
  -3  -2   8     2406.05     2212.83     46.11 o 
  -2  -2   8     6146.00     6362.62    101.57 o 
  -1  -2   8      923.52      779.71     20.45 o 
   0  -2   8       88.81       72.83      6.16 o 
   1  -2   8      116.34      115.57      7.27 o 
   2  -2   8     2705.31     2780.77     43.76 o 
   3  -2   8      846.41      848.78     24.69 o 
   4  -2   8       38.80       31.49     10.08 o 
   5  -2   8       10.60       23.46      8.59 o 
   6  -2   8       51.82       47.35     11.32 o 
   7  -2   8     1966.36     1798.05    110.40 o 
   8  -2   8     2267.97     2315.39     72.93 o 
   9  -2   8     1061.91     1187.16    117.38 o 
 -11  -1   8        9.70       25.34     19.13 o 
 -10  -1   8      180.93      186.66     32.06 o 
  -9  -1   8      641.41      663.90     40.02 o 
  -8  -1   8     1436.67     1466.31    179.68 o 
  -7  -1   8     2065.81     1151.53     76.01 o 
  -6  -1   8     5091.39     5680.98    112.04 o 
  -5  -1   8      157.03      169.91     17.17 o 
  -4  -1   8     1240.54     1381.98     72.91 o 
  -3  -1   8     3552.87     3626.09     64.91 o 
  -2  -1   8      394.33      364.53     15.27 o 
  -1  -1   8     1134.77     1212.31     21.31 o 
   0  -1   8     1106.51     1107.40     21.27 o 
   1  -1   8      166.51      167.08      8.27 o 
   2  -1   8     5525.77     5312.65     86.16 o 
   3  -1   8      459.09      454.31     24.06 o 
   4  -1   8     4196.92     4115.85    124.10 o 
   5  -1   8      214.11      230.86     19.65 o 
   6  -1   8       11.09       28.28     12.67 o 
   7  -1   8     1145.69     1106.98     46.78 o 
   8  -1   8      968.69      887.95     67.48 o 
 -11   0   8      675.79      762.69     64.63 o 
 -10   0   8        0.80        3.33      8.08 o 
  -9   0   8      164.72      160.58     21.56 o 
  -8   0   8     1900.13      986.06     76.01 o 
  -7   0   8     1757.21     1646.19     81.98 o 
  -6   0   8     4164.06     4527.89     94.58 o 
  -5   0   8      395.98      448.72     27.66 o 
  -4   0   8       23.45       14.01      7.20 o 
  -3   0   8      141.31      129.37     12.02 o 
  -2   0   8     1092.44     1014.98     32.58 o 
  -1   0   8     4841.01     5071.44     66.18 o 
   0   0   8        4.99        7.79      3.66 o 
   1   0   8        6.58        9.09      3.37 o 
   2   0   8     8786.77     8887.22    131.69 o 
   3   0   8     1170.00     1215.86     41.72 o 
   4   0   8     2308.71     2381.90     65.46 o 
   5   0   8      910.41      892.95     38.78 o 
   6   0   8        2.56        4.40      6.95 o 
   7   0   8       11.96       12.28      8.53 o 
   8   0   8        3.39       -4.63      7.49 o 
 -11   1   8      848.32     1155.75     57.40 o 
 -10   1   8       10.93       13.22      8.42 o 
  -9   1   8       28.15        9.07      6.39 o 
  -8   1   8      135.94       81.54     27.87 o 
  -7   1   8      177.16      215.13     17.63 o 
  -6   1   8       62.94       68.18      9.73 o 
  -5   1   8       87.97       82.00     10.00 o 
  -4   1   8       65.98       66.22      9.65 o 
  -3   1   8     3991.58     4146.88     83.76 o 
  -2   1   8     3870.96     4018.68     80.74 o 
  -1   1   8     5708.65     5653.08    102.83 o 
   0   1   8     1820.08     1842.32     33.22 o 
   1   1   8      590.94      612.58     22.04 o 
   2   1   8       13.76        8.65      4.53 o 
   3   1   8      229.75      215.90     17.87 o 
   4   1   8       39.39       22.48     25.08 o 
   5   1   8      390.04      354.86     25.34 o 
   6   1   8      160.84      186.66     19.35 o 
   7   1   8      246.75      252.82     24.04 o 
 -11   2   8       49.89       63.86     17.18 o 
 -10   2   8      158.78      164.25     22.72 o 
  -9   2   8        6.84        7.13      5.64 o 
  -8   2   8       89.39       96.74     14.15 o 
  -7   2   8     2997.39     3246.59     68.48 o 
  -6   2   8     2371.62     2468.40     54.97 o 
  -5   2   8      429.28      459.49     19.61 o 
  -4   2   8      389.01      438.15     22.66 o 
  -3   2   8     1122.60     1074.30     36.08 o 
  -2   2   8     4166.91     4456.09     88.39 o 
  -1   2   8      149.38      155.69     13.03 o 
   0   2   8       84.66       65.20      7.60 o 
   1   2   8       72.13       78.70     11.31 o 
   2   2   8      766.49      768.81     26.85 o 
   3   2   8      187.43      215.68     18.55 o 
   4   2   8      499.58      499.77     29.08 o 
   5   2   8     1467.42     1358.63     51.54 o 
   6   2   8        5.34       18.56      8.02 o 
 -11   3   8      289.99      381.10     45.76 o 
 -10   3   8      604.38      536.81    132.11 o 
  -9   3   8        0.61       -2.71      5.15 o 
  -8   3   8      328.38      338.68     21.07 o 
  -7   3   8     9669.61    10555.88    165.01 o 
  -6   3   8      988.00     1017.69     32.81 o 
  -5   3   8     1019.79     1130.73     33.83 o 
  -4   3   8      122.56      120.98     12.66 o 
  -3   3   8       41.67       62.35      9.71 o 
  -2   3   8       12.21       12.76      5.40 o 
  -1   3   8        9.72        3.90      4.70 o 
   0   3   8     1535.63     1513.61     56.50 o 
   1   3   8     1139.61     1118.93     37.72 o 
   2   3   8       83.67       86.67     12.03 o 
   3   3   8     3070.14     3066.58     79.50 o 
   4   3   8     3772.63     3859.70     95.52 o 
   5   3   8     1162.46     1193.70     55.33 o 
 -11   4   8      605.58      619.65     45.79 o 
 -10   4   8      930.08      482.43     59.46 o 
  -9   4   8       20.36       13.88      6.76 o 
  -8   4   8      619.08      728.43     31.03 o 
  -7   4   8      847.60      891.81     32.84 o 
  -6   4   8       13.01       13.43      6.42 o 
  -5   4   8      343.10      327.23     18.21 o 
  -4   4   8        0.03       -0.95      3.74 o 
  -3   4   8       72.81       62.23      9.50 o 
  -2   4   8     1710.67     1767.18     50.49 o 
  -1   4   8     2810.38     2813.51     67.03 o 
   0   4   8     1422.68     1322.31     53.56 o 
   1   4   8      110.91       87.24     13.96 o 
   2   4   8      391.74      319.50     26.20 o 
   3   4   8     1244.25     1189.79     70.84 o 
   4   4   8     1404.29     1325.26     76.01 o 
   5   4   8      121.05       89.45     21.20 o 
 -10   5   8       28.19       13.56      9.89 o 
  -9   5   8       60.46       52.38     11.34 o 
  -8   5   8       11.11        7.77      6.61 o 
  -7   5   8      188.41      166.74     14.82 o 
  -6   5   8      172.49      164.78     14.18 o 
  -5   5   8      744.45      736.01     35.53 o 
  -4   5   8      362.29      414.73     20.75 o 
  -3   5   8      397.71      440.98     21.25 o 
  -2   5   8     1438.67     1426.60     45.80 o 
  -1   5   8     5432.43     5155.26    131.55 o 
   0   5   8     1030.98     1025.13     48.39 o 
   1   5   8       68.81       53.99     22.23 o 
   2   5   8       18.58       14.48     10.86 o 
   3   5   8       93.93       49.12     17.06 o 
 -10   6   8       56.47       32.38     16.27 o 
  -9   6   8      528.38      490.20     70.60 o 
  -8   6   8     1025.16     1092.38     40.12 o 
  -7   6   8      220.21      219.73     17.22 o 
  -6   6   8     1537.63     1571.84     46.31 o 
  -5   6   8      949.02      977.57     34.85 o 
  -4   6   8      803.51      812.02     31.08 o 
  -3   6   8       97.11       97.47     10.48 o 
  -2   6   8     1190.09     1184.87     37.88 o 
  -1   6   8        5.98        9.07      6.39 o 
   0   6   8     1038.99      985.28     48.73 o 
   1   6   8      448.27      401.91     29.80 o 
   2   6   8      136.57      133.41     25.34 o 
  -9   7   8      133.32      127.72     14.99 o 
  -8   7   8      621.17      664.99     31.33 o 
  -7   7   8      476.84      455.20     24.85 o 
  -6   7   8     1116.58     1181.15     40.75 o 
  -5   7   8     1117.86     1106.32     38.91 o 
  -4   7   8        2.04       -1.83      4.80 o 
  -3   7   8      104.67      112.13     11.86 o 
  -2   7   8       58.52       66.02     11.72 o 
  -1   7   8      965.29      963.15     42.00 o 
   0   7   8      270.18      307.98     26.66 o 
  -7   8   8      196.98      183.45     16.63 o 
  -6   8   8       10.85        9.18      5.93 o 
  -5   8   8      113.28      119.03     12.83 o 
  -4   8   8      119.42       95.50     11.58 o 
  -3   8   8        5.40       -5.78      5.78 o 
  -2   8   8     1479.65     1483.64     58.83 o 
   0 -13   9      720.47      654.66     31.98 o 
   1 -13   9       39.30       46.32     10.17 o 
   2 -13   9       84.22       83.00     12.52 o 
   3 -13   9      196.04      207.23     17.71 o 
   4 -13   9        2.84       -2.78      5.73 o 
   5 -13   9      561.53      539.22     28.29 o 
   6 -13   9      409.78      436.45     25.53 o 
  -2 -12   9      125.28      134.96     25.85 o 
  -1 -12   9       26.02       18.10     11.89 o 
   0 -12   9       76.66       74.97     13.25 o 
   1 -12   9       48.48       35.56     10.51 o 
   2 -12   9     1415.33     1287.80     43.59 o 
   3 -12   9      660.09      710.68     31.52 o 
   4 -12   9        7.16       13.37      6.64 o 
   5 -12   9      478.68      477.68     26.02 o 
   6 -12   9      865.88      899.53     45.45 o 
   7 -12   9      786.47      828.17     33.83 o 
  -4 -11   9       99.81       98.24     22.23 o 
  -3 -11   9        3.14       -8.27      8.27 o 
  -2 -11   9      164.15      192.87     27.41 o 
  -1 -11   9      308.89      277.15     32.06 o 
   0 -11   9      365.27      353.68     36.20 o 
   1 -11   9     2477.95     2541.52     83.25 o 
   2 -11   9     1494.16     1439.69     44.96 o 
   3 -11   9     1224.71     1193.47     40.30 o 
   4 -11   9       86.34       96.31     12.49 o 
   5 -11   9      493.83      490.99     25.68 o 
   6 -11   9      237.59      248.08     15.90 o 
   7 -11   9        4.37        4.17      6.09 o 
   8 -11   9       55.87       42.78     12.18 o 
  -5 -10   9      259.72      300.94     35.16 o 
  -4 -10   9     1548.66     1469.01     80.66 o 
  -3 -10   9      841.72      731.14     52.74 o 
  -2 -10   9     2569.92     2511.44    104.45 o 
  -1 -10   9       42.22       15.00     10.34 o 
   0 -10   9      235.01      232.17     28.44 o 
   1 -10   9     1315.07     1409.13     49.54 o 
   2 -10   9     1204.23     1187.29     45.15 o 
   3 -10   9       12.95       17.95      7.28 o 
   4 -10   9      297.91      312.66     19.76 o 
   5 -10   9      132.57      127.24     13.56 o 
   6 -10   9      235.62      228.42     17.16 o 
   7 -10   9      311.88      314.24     20.25 o 
   8 -10   9      708.17      675.60     32.10 o 
   9 -10   9      240.87      202.55     15.45 o 
  -6  -9   9      105.50       79.63     18.61 o 
  -5  -9   9       71.63       54.81     17.06 o 
  -4  -9   9     2885.92     2707.92    112.21 o 
  -3  -9   9     1821.35     1827.86     84.80 o 
  -2  -9   9     1573.22     1459.70     72.91 o 
  -1  -9   9        4.09       13.44      8.27 o 
   0  -9   9      613.03      513.46     39.81 o 
   1  -9   9      159.36      135.50     15.17 o 
   2  -9   9       74.85       97.42     19.13 o 
   3  -9   9      253.14      219.46     18.64 o 
   4  -9   9       40.16       29.66      7.09 o 
   5  -9   9       63.18       66.56      8.81 o 
   6  -9   9     1236.70     1166.64     37.31 o 
   7  -9   9      879.44      874.06     40.21 o 
   8  -9   9     1831.04     1802.13     42.63 o 
   9  -9   9      874.07      832.83     28.53 o 
  -7  -8   9      671.42      667.03     51.71 o 
  -6  -8   9       52.71       26.89     10.86 o 
  -5  -8   9       12.10        9.82      8.27 o 
  -4  -8   9      810.64      988.65     59.46 o 
  -3  -8   9     2197.54     2120.01     88.94 o 
  -2  -8   9      793.85      806.12     50.16 o 
  -1  -8   9      124.94      106.00     19.65 o 
   0  -8   9       12.17        7.24      7.76 o 
   1  -8   9       65.42       46.92     10.58 o 
   2  -8   9     1824.58     1888.84     49.72 o 
   3  -8   9     1820.27     1876.50     43.94 o 
   4  -8   9      224.85      211.64     11.48 o 
   5  -8   9      163.42      173.67     11.68 o 
   6  -8   9      429.86      402.83     20.74 o 
   7  -8   9      846.02      812.83     30.65 o 
   8  -8   9      670.20      665.43     21.72 o 
   9  -8   9      108.93      109.90     13.71 o 
  -8  -7   9      971.53      918.86     46.96 o 
  -7  -7   9      524.98      579.05     69.03 o 
  -6  -7   9       25.40       17.17      7.51 o 
  -5  -7   9       10.38        3.43      5.63 o 
  -4  -7   9        5.97       12.91      6.96 o 
  -3  -7   9      469.12      403.40     26.46 o 
  -2  -7   9      419.20      458.75     27.82 o 
  -1  -7   9      861.62      921.43     51.19 o 
   0  -7   9      407.15      410.04     33.09 o 
   1  -7   9     2869.23     2805.23     53.72 o 
   2  -7   9     3951.21     4066.41     87.42 o 
   3  -7   9     8324.01     8236.75    121.19 o 
   4  -7   9      434.02      367.19     21.27 o 
   5  -7   9       63.91       63.45      8.44 o 
   6  -7   9       83.46       87.72     10.80 o 
   7  -7   9       38.93       40.19      5.98 o 
   8  -7   9      131.20      140.94     10.17 o 
   9  -7   9      159.67      148.61     17.87 o 
  -8  -6   9        7.81       -1.64      6.41 o 
  -7  -6   9      338.00      318.38     25.34 o 
  -6  -6   9      514.53      510.61     30.80 o 
  -5  -6   9      484.16      503.55     29.94 o 
  -4  -6   9      125.19      123.92     14.78 o 
  -3  -6   9     6408.81     6335.41    134.96 o 
  -2  -6   9     4083.73     4086.05     96.88 o 
  -1  -6   9     1362.59     1386.98     47.43 o 
   0  -6   9     1960.73     1940.79     43.23 o 
   1  -6   9      216.24      231.55     13.05 o 
   2  -6   9       67.98       62.09      8.18 o 
   3  -6   9      179.49      159.97     10.32 o 
   4  -6   9      924.27      950.13     37.02 o 
   5  -6   9        4.26        3.41      4.70 o 
   6  -6   9       19.28        8.45      8.61 o 
   7  -6   9      789.62      825.90     22.25 o 
   8  -6   9     2123.75     2274.25     59.76 o 
   9  -6   9     1187.93     1174.55     50.82 o 
  -9  -5   9      184.25      205.80     35.68 o 
  -8  -5   9      683.46      715.49     38.20 o 
  -7  -5   9     1257.81     1236.02     49.81 o 
  -6  -5   9     1888.16     2012.03     64.60 o 
  -5  -5   9       68.78       50.24      8.27 o 
  -4  -5   9     2859.11     2860.75     76.15 o 
  -3  -5   9      264.52      312.79     28.18 o 
  -2  -5   9     1723.37     1781.53     71.10 o 
  -1  -5   9       80.75       50.03      6.08 o 
   0  -5   9      400.21      377.72     16.56 o 
   1  -5   9      255.90      262.21     12.19 o 
   2  -5   9      344.22      370.92     14.72 o 
   3  -5   9      864.47      861.16     23.30 o 
   4  -5   9     1277.61     1250.69     34.13 o 
   5  -5   9      206.40      248.52     15.45 o 
   6  -5   9       54.81       48.86      6.02 o 
   7  -5   9     2375.75     2284.11     54.09 o 
   8  -5   9     3111.34     2968.52     84.44 o 
   9  -5   9      922.22      946.85     45.66 o 
  -9  -4   9      427.47      463.30     50.67 o 
  -8  -4   9     1741.28     2061.58    110.14 o 
  -7  -4   9     1439.04     1547.97     58.69 o 
  -6  -4   9     1247.71     1168.77    147.31 o 
  -5  -4   9      211.53      213.39     26.89 o 
  -4  -4   9     1193.72     1181.57     42.41 o 
  -3  -4   9      140.00      139.78     14.83 o 
  -2  -4   9     1876.37     1820.90     43.10 o 
  -1  -4   9      188.70      230.51     12.99 o 
   0  -4   9      184.80      184.71     11.74 o 
   1  -4   9       21.91       30.57      4.81 o 
   2  -4   9     6246.65     6391.20     76.48 o 
   3  -4   9     2833.63     2919.15     55.67 o 
   4  -4   9     2143.19     2258.91     48.37 o 
   5  -4   9     1597.83     1642.87     41.12 o 
   6  -4   9      192.12      187.53     14.40 o 
   7  -4   9     1628.77     1585.70     56.30 o 
   8  -4   9      947.07      775.51     40.17 o 
   9  -4   9        1.40        8.41      9.17 o 
 -10  -3   9       61.42       77.56     22.75 o 
  -9  -3   9      155.24      167.53     33.09 o 
  -8  -3   9      440.69      494.84     51.19 o 
  -7  -3   9      148.95      111.02     16.49 o 
  -6  -3   9      912.07      834.84    144.78 o 
  -5  -3   9     1476.76     1531.06     40.15 o 
  -4  -3   9      639.70      670.55     27.89 o 
  -3  -3   9     1421.02     1515.81     38.94 o 
  -2  -3   9     1777.92     1863.64     43.17 o 
  -1  -3   9     6708.89     6937.85     94.38 o 
   0  -3   9      171.02      149.09      8.95 o 
   1  -3   9       14.63       13.21      5.51 o 
   2  -3   9     4594.58     4606.11     74.25 o 
   3  -3   9     2414.83     2371.45     48.00 o 
   4  -3   9     2070.52     2036.18     58.74 o 
   5  -3   9      163.97      137.72      8.31 o 
   6  -3   9       76.34       86.81     13.88 o 
   7  -3   9      170.78      163.32     18.83 o 
   8  -3   9      802.62      754.80     40.00 o 
 -10  -2   9       32.01       52.74     22.23 o 
  -9  -2   9       10.09       15.00     14.48 o 
  -8  -2   9       95.43       90.44     16.13 o 
  -7  -2   9     2058.61     1001.58     69.81 o 
  -6  -2   9     1846.61     2033.97     54.14 o 
  -5  -2   9       24.41       20.54      8.54 o 
  -4  -2   9       19.94       25.35      8.59 o 
  -3  -2   9     3832.88     4021.32     72.92 o 
  -2  -2   9     3880.28     3940.24     71.59 o 
  -1  -2   9     2548.34     2621.41     39.83 o 
   0  -2   9     3982.23     3891.32     50.48 o 
   1  -2   9       60.62       43.37      5.62 o 
   2  -2   9     2064.12     2139.45     56.54 o 
   3  -2   9        0.61        1.92     10.08 o 
   4  -2   9      178.99      211.66     28.44 o 
   5  -2   9     1218.76     1123.41     44.00 o 
   6  -2   9       57.52       57.96     13.03 o 
   7  -2   9      656.94      693.47    100.83 o 
   8  -2   9     1586.99     1581.88     60.81 o 
 -10  -1   9      336.63      331.45     42.92 o 
  -9  -1   9        5.26       -0.89      9.82 o 
  -8  -1   9      796.76      373.33     42.92 o 
  -7  -1   9     2262.40     2297.72    167.42 o 
  -6  -1   9     5014.27     5070.37    103.42 o 
  -5  -1   9       10.70        3.80      7.24 o 
  -4  -1   9       66.52       60.62     11.48 o 
  -3  -1   9       12.83       13.91      6.96 o 
  -2  -1   9     3803.25     3771.35     95.57 o 
  -1  -1   9     1583.03     1665.74     34.21 o 
   0  -1   9       16.19       20.15      4.31 o 
   1  -1   9       82.43       66.35      8.32 o 
   2  -1   9       25.04       17.63     10.60 o 
   3  -1   9      790.06      785.01     34.39 o 
   4  -1   9     4007.28     4153.76    160.29 o 
   5  -1   9     1393.22     1540.30    103.93 o 
   6  -1   9       58.30       64.94     16.29 o 
   7  -1   9      694.02      637.85     36.11 o 
 -10   0   9      288.65      306.08     48.51 o 
  -9   0   9       56.50       16.17     12.40 o 
  -8   0   9      517.93      474.92    118.93 o 
  -7   0   9     4445.13     5008.99    137.58 o 
  -6   0   9      324.94      335.74     18.96 o 
  -5   0   9     1238.69     1218.17     49.32 o 
  -4   0   9      231.45      280.64     22.27 o 
  -3   0   9      228.03      252.95     17.18 o 
  -2   0   9      572.99      606.21     25.88 o 
  -1   0   9      272.27      307.29     17.70 o 
   0   0   9     2365.97     2349.00     47.30 o 
   1   0   9      112.23       97.40     12.87 o 
   2   0   9     1091.98      973.01     36.35 o 
   3   0   9     2373.05     2323.87     63.94 o 
   4   0   9     2698.53     2714.38     73.68 o 
   5   0   9      306.89      336.38     24.42 o 
   6   0   9       52.82       54.08     12.52 o 
   7   0   9      174.89      194.42     20.84 o 
 -11   1   9      621.53      669.82     45.52 o 
 -10   1   9      382.30      366.16     33.79 o 
  -9   1   9       11.77        6.02      6.07 o 
  -8   1   9       88.56       55.48     13.25 o 
  -7   1   9      206.11      209.79     17.11 o 
  -6   1   9      224.69      259.14     17.20 o 
  -5   1   9       72.43       74.03     11.41 o 
  -4   1   9      171.54      121.10     12.74 o 
  -3   1   9      258.62      270.71     17.97 o 
  -2   1   9     3209.65     3276.38     72.51 o 
  -1   1   9     9765.21     9851.52    164.02 o 
   0   1   9     3019.52     3380.82     72.52 o 
   1   1   9      146.89      173.59     16.34 o 
   2   1   9       24.36       11.97     14.48 o 
   3   1   9      395.78      359.25     23.48 o 
   4   1   9      204.14      257.30     21.33 o 
   5   1   9        0.02       -7.55     12.67 o 
   6   1   9        5.50       -0.98      7.33 o 
 -10   2   9       37.61       18.48      9.84 o 
  -9   2   9      314.69      249.75     92.82 o 
  -8   2   9       81.35      108.80     15.69 o 
  -7   2   9     2076.87     2026.10     51.54 o 
  -6   2   9      538.11      623.00     25.08 o 
  -5   2   9     2049.41     2274.07     52.19 o 
  -4   2   9     2824.39     2943.90     71.02 o 
  -3   2   9      370.94      324.28     20.15 o 
  -2   2   9     1148.04     1194.29     39.51 o 
  -1   2   9      570.11      578.48     25.95 o 
   0   2   9       55.17       74.86     41.62 o 
   1   2   9      148.38      146.69     13.45 o 
   2   2   9       79.76       79.63     19.65 o 
   3   2   9      112.51      101.86     22.23 o 
   4   2   9      981.70     1007.73     43.19 o 
   5   2   9      468.47      477.31     43.18 o 
 -10   3   9       42.08       15.86     11.37 o 
  -9   3   9       90.12       67.00     13.00 o 
  -8   3   9      371.08      425.99     23.89 o 
  -7   3   9      655.74      671.03     28.19 o 
  -6   3   9     1390.45     1459.23     41.92 o 
  -5   3   9      549.80      640.08     25.58 o 
  -4   3   9      163.30      184.92     16.17 o 
  -3   3   9      360.68      345.87     21.25 o 
  -2   3   9     1072.81     1027.56     42.38 o 
  -1   3   9       77.52       57.19     11.78 o 
   0   3   9       11.64        5.03      5.96 o 
   1   3   9        2.53        1.23      5.32 o 
   2   3   9       16.22        6.72     11.89 o 
   3   3   9     1250.42     1200.65     71.87 o 
   4   3   9     1596.98     1596.21     85.83 o 
 -10   4   9      617.15      291.63     45.50 o 
  -9   4   9      511.47      463.48     56.95 o 
  -8   4   9      629.93      622.88     28.93 o 
  -7   4   9      926.97      979.94     35.33 o 
  -6   4   9      390.60      432.90     22.32 o 
  -5   4   9      305.93      325.16     18.83 o 
  -4   4   9       72.90       63.36      8.70 o 
  -3   4   9      148.09      135.47     13.56 o 
  -2   4   9     1323.83     1341.66     44.60 o 
  -1   4   9     1906.36     1925.53     98.76 o 
   0   4   9      581.46      499.10     32.89 o 
   1   4   9      906.52      925.26     47.31 o 
   2   4   9       80.90       33.61     14.48 o 
   3   4   9      785.67      838.18     61.53 o 
  -9   5   9        0.12       -1.00      6.21 o 
  -8   5   9       35.95       34.42      8.99 o 
  -7   5   9       14.67       16.53      8.88 o 
  -6   5   9      338.23      347.58     20.62 o 
  -5   5   9     1217.74     1253.54     40.09 o 
  -4   5   9       76.91       74.33      9.67 o 
  -3   5   9       12.18       15.57      8.64 o 
  -2   5   9     1044.97      984.94     48.80 o 
  -1   5   9     1620.34     1629.82     65.74 o 
   0   5   9      762.29      813.40     44.29 o 
   1   5   9      575.49      545.51     52.74 o 
   2   5   9        1.48        2.07     10.86 o 
  -9   6   9      116.13      120.71     16.42 o 
  -8   6   9      152.66      132.93     14.94 o 
  -7   6   9      505.23      533.50     27.20 o 
  -6   6   9      941.80     1103.91     39.28 o 
  -5   6   9     1393.29     1435.81     44.70 o 
  -4   6   9      744.40      829.89     32.54 o 
  -3   6   9       37.81       52.76      8.95 o 
  -2   6   9       35.19       42.98     12.30 o 
  -1   6   9      310.81      237.17     31.54 o 
   0   6   9      128.62      117.13     16.44 o 
  -7   7   9      153.29      174.34     16.41 o 
  -6   7   9      866.86      952.73     37.03 o 
  -5   7   9      181.90      174.86     15.52 o 
  -4   7   9      247.36      209.40     20.15 o 
  -3   7   9       49.60       38.26      9.95 o 
  -2   7   9       89.76       83.92     12.89 o 
   1 -13  10       12.14       -1.18      6.98 o 
   2 -13  10      244.42      229.54     19.29 o 
   3 -13  10        8.04        3.95      6.66 o 
   4 -13  10        1.68       -4.63     12.44 o 
   5 -13  10      115.09      111.04     14.63 o 
  -2 -12  10      284.58      266.29     33.61 o 
  -1 -12  10       37.51       54.81     18.61 o 
   0 -12  10       25.80       20.93     17.58 o 
   1 -12  10      242.00      189.65     20.42 o 
   2 -12  10     1326.89     1374.29     74.69 o 
   3 -12  10      590.56      510.51     27.48 o 
   4 -12  10      178.83      161.56     15.82 o 
   5 -12  10        0.50        4.66      6.25 o 
   6 -12  10     1371.82     1476.78     46.87 o 
  -3 -11  10       85.90      102.90     22.23 o 
  -2 -11  10      598.58      465.37     43.43 o 
  -1 -11  10      613.42      623.59     49.64 o 
   0 -11  10      237.66      239.92     30.51 o 
   1 -11  10      664.79      684.12     35.65 o 
   2 -11  10     1789.76     1842.12     61.41 o 
   3 -11  10     3246.60     3255.07     74.28 o 
   4 -11  10       49.15       32.43      9.35 o 
   5 -11  10      501.17      488.61     26.00 o 
   6 -11  10      162.52      158.00     18.59 o 
   7 -11  10      188.30      166.26     16.38 o 
  -4 -10  10      631.07      565.68     47.05 o 
  -3 -10  10      719.00      701.15     52.74 o 
  -2 -10  10     2368.18     2386.82    102.38 o 
  -1 -10  10      322.28      307.66     33.61 o 
   0 -10  10       40.35       34.13     13.96 o 
   1 -10  10     1778.83     1738.34     57.74 o 
   2 -10  10     1396.61     1314.01     48.99 o 
   3 -10  10      816.08      836.82     38.39 o 
   4 -10  10      220.65      238.29     17.80 o 
   5 -10  10      621.77      712.93     25.05 o 
   6 -10  10      193.95      189.56     13.77 o 
   7 -10  10      168.25      171.26     26.23 o 
   8 -10  10      661.61      702.96     23.11 o 
  -6  -9  10      504.63      574.47     47.57 o 
  -5  -9  10       71.00       85.83     18.61 o 
  -4  -9  10     1025.00      996.40     62.05 o 
  -3  -9  10     1977.48     1976.78     89.97 o 
  -2  -9  10     2270.43     2251.35     95.66 o 
  -1  -9  10       58.45       59.98     15.51 o 
   0  -9  10       48.54       54.81     15.51 o 
   1  -9  10       30.88       24.46      8.20 o 
   2  -9  10      324.92      333.49     23.53 o 
   3  -9  10        1.91        6.39      6.58 o 
   4  -9  10      196.53      166.97     10.83 o 
   5  -9  10       18.41       13.72      5.44 o 
   6  -9  10      435.19      402.74     19.09 o 
   7  -9  10     1011.41     1063.46     36.92 o 
   8  -9  10     2740.17     2814.34     51.23 o 
  -6  -8  10      628.36      624.63     48.09 o 
  -5  -8  10       99.36       92.04     16.55 o 
  -4  -8  10     1893.62     1911.63     85.83 o 
  -3  -8  10      966.11      934.87     55.33 o 
  -2  -8  10       13.30       23.27      9.82 o 
  -1  -8  10      154.01      139.09     20.17 o 
   0  -8  10       53.30       47.05     14.48 o 
   1  -8  10      319.34      325.26     21.94 o 
   2  -8  10     2326.54     2350.37     64.89 o 
   3  -8  10     2049.57     2073.18     47.94 o 
   4  -8  10     2339.37     2497.04     53.51 o 
   5  -8  10      793.48      735.01     24.52 o 
   6  -8  10        4.14       21.34      6.38 o 
   7  -8  10     1238.36     1287.60     40.75 o 
   8  -8  10      438.93      463.69     18.28 o 
  -7  -7  10      956.52      950.13     46.70 o 
  -6  -7  10      105.84      104.45     15.30 o 
  -5  -7  10       37.94       29.75      9.17 o 
  -4  -7  10      531.72      505.36     47.83 o 
  -3  -7  10      157.53      144.91     16.24 o 
  -2  -7  10      791.23      756.05     36.40 o 
  -1  -7  10     1095.57     1139.93     45.22 o 
   0  -7  10       43.56       41.37     12.93 o 
   1  -7  10        7.31        7.55     10.86 o 
   2  -7  10     2142.16     2239.32     49.16 o 
   3  -7  10     3393.18     3360.22     56.57 o 
   4  -7  10       53.04       45.87      9.11 o 
   5  -7  10      290.09      329.32     30.85 o 
   6  -7  10       17.71        7.73      6.11 o 
   7  -7  10        5.35        0.93      3.78 o 
   8  -7  10       34.19       38.13     12.64 o 
  -8  -6  10       15.29        2.59     13.96 o 
  -7  -6  10       17.95        2.79      6.97 o 
  -6  -6  10        2.09       -5.85      5.85 o 
  -5  -6  10       33.04       21.94     16.55 o 
  -4  -6  10      165.49      206.55     18.76 o 
  -3  -6  10     3764.93     3901.50    212.26 o 
  -2  -6  10     1434.89     1504.27     51.56 o 
  -1  -6  10     3595.14     3590.74    146.07 o 
   0  -6  10     1349.73     1218.49     40.16 o 
   1  -6  10      303.56      273.60     14.67 o 
   2  -6  10      833.17      903.52     40.82 o 
   3  -6  10      816.48      771.18     23.13 o 
   4  -6  10      445.91      491.62     22.52 o 
   5  -6  10       16.63        6.93      5.44 o 
   6  -6  10        3.90       -4.63      4.63 o 
   7  -6  10      873.67      875.84     29.63 o 
   8  -6  10      920.75      863.76     52.22 o 
  -8  -5  10      644.04      765.27     67.22 o 
  -7  -5  10     1551.53     1558.98     95.66 o 
  -6  -5  10     2355.72     2456.46     62.61 o 
  -5  -5  10       23.90       21.57     12.15 o 
  -4  -5  10       38.91       28.70      7.98 o 
  -3  -5  10      125.06      121.04     13.54 o 
  -2  -5  10     2550.65     2676.54     71.69 o 
  -1  -5  10      213.70      185.67     11.64 o 
   0  -5  10      346.85      335.36     16.32 o 
   1  -5  10       68.72       51.11      5.54 o 
   2  -5  10        3.61       -2.09      3.09 o 
   3  -5  10     1401.41     1458.29     37.54 o 
   4  -5  10     1167.65     1225.83     34.93 o 
   5  -5  10      592.83      644.31     25.50 o 
   6  -5  10       63.01       47.35      9.53 o 
   7  -5  10      287.46      311.95     24.50 o 
   8  -5  10     2123.20     2055.06     69.96 o 
  -9  -4  10       67.52       88.42     25.34 o 
  -8  -4  10     1228.39     1212.03     84.28 o 
  -7  -4  10      921.66     1026.66     51.62 o 
  -6  -4  10     1970.96     1961.78    104.97 o 
  -5  -4  10       94.27       92.56     22.75 o 
  -4  -4  10      136.88      181.70     15.86 o 
  -3  -4  10       31.65       54.32      8.42 o 
  -2  -4  10        0.47       -1.51      4.88 o 
  -1  -4  10       99.55       94.50      9.14 o 
   0  -4  10     1434.57     1515.86     38.14 o 
   1  -4  10      383.22      365.54     13.11 o 
   2  -4  10     2309.33     2302.31     48.18 o 
   3  -4  10     1160.92     1175.19     32.68 o 
   4  -4  10     2497.01     2474.03     52.89 o 
   5  -4  10     1830.42     1853.34     59.51 o 
   6  -4  10       65.21       65.74     13.71 o 
   7  -4  10      232.02      209.90     29.47 o 
   8  -4  10      260.94      239.61     29.21 o 
  -9  -3  10        7.28       18.61     14.48 o 
  -8  -3  10       22.31       19.09     12.67 o 
  -7  -3  10      399.98      162.36     25.85 o 
  -6  -3  10      167.20      125.13     25.85 o 
  -5  -3  10      709.43      748.13     36.95 o 
  -4  -3  10      273.40      233.62     20.39 o 
  -3  -3  10       19.74       22.16      5.86 o 
  -2  -3  10     3982.35     4111.49     76.84 o 
  -1  -3  10     4219.12     4290.34     58.72 o 
   0  -3  10      627.59      694.66     17.78 o 
   1  -3  10        0.99        2.37      3.03 o 
   2  -3  10     2226.74     2050.00     78.60 o 
   3  -3  10      130.01      136.87     23.01 o 
   4  -3  10     3266.13     3114.23     79.30 o 
   5  -3  10      841.44      835.22     38.47 o 
   6  -3  10      393.04      420.70     28.41 o 
   7  -3  10       41.60       40.61     11.68 o 
 -10  -2  10       25.61       18.10     15.51 o 
  -9  -2  10       10.14        6.61      9.28 o 
  -8  -2  10        3.61       27.41     17.58 o 
  -7  -2  10      471.44      458.25     63.60 o 
  -6  -2  10      164.50      169.46     19.37 o 
  -5  -2  10     1064.26     1104.68     46.80 o 
  -4  -2  10       51.34       58.90     12.42 o 
  -3  -2  10     2558.93     2782.88     79.87 o 
  -2  -2  10     1966.88     1982.41     63.80 o 
  -1  -2  10     5326.04     5065.03     66.37 o 
   0  -2  10      903.19     1017.39     26.96 o 
   1  -2  10      297.97      280.74     18.62 o 
   2  -2  10      218.24      167.91     15.52 o 
   3  -2  10       51.76       71.46     11.63 o 
   4  -2  10        5.43       21.44      8.17 o 
   5  -2  10       93.10       88.82     14.41 o 
   6  -2  10      355.91      320.12     25.62 o 
   7  -2  10      486.30      529.44     33.91 o 
 -10  -1  10      132.10      106.52     31.54 o 
  -9  -1  10      100.26      101.35     35.16 o 
  -8  -1  10      158.81       80.59     27.16 o 
  -7  -1  10     2609.27     2982.43     84.96 o 
  -6  -1  10     3598.65     3820.71    104.61 o 
  -5  -1  10      153.55      160.19     18.07 o 
  -4  -1  10      455.44      490.60     30.24 o 
  -3  -1  10      196.46      232.21     20.47 o 
  -2  -1  10      410.53      429.60     27.39 o 
  -1  -1  10        7.36        6.19      4.78 o 
   0  -1  10      486.74      465.94     22.18 o 
   1  -1  10      181.35      183.81     17.24 o 
   2  -1  10       19.51       24.72      9.57 o 
   3  -1  10      192.47      154.14     15.75 o 
   4  -1  10     2639.91     2706.57     74.98 o 
   5  -1  10      849.11      809.09     39.16 o 
   6  -1  10       88.57       46.62     13.96 o 
 -10   0  10      651.54      745.33     50.03 o 
  -9   0  10      137.68       52.48     22.12 o 
  -8   0  10      874.47      830.10     42.94 o 
  -7   0  10     2303.47     2481.24     67.06 o 
  -6   0  10      127.49      138.80     17.71 o 
  -5   0  10      897.58      934.09     44.41 o 
  -4   0  10        1.96        3.95      5.59 o 
  -3   0  10     1188.76     1124.61     38.89 o 
  -2   0  10      652.27      642.42     28.08 o 
  -1   0  10      421.49      436.64     24.31 o 
   0   0  10      674.76      593.47     26.41 o 
   1   0  10        2.44       10.34      8.27 o 
   2   0  10      227.75      189.77     25.85 o 
   3   0  10     2072.84     2044.44     61.40 o 
   4   0  10     1725.16     1644.23     56.54 o 
   5   0  10     1712.80     1840.68     81.70 o 
   6   0  10        3.23        4.53      8.22 o 
 -10   1  10      739.44      508.80     59.98 o 
  -9   1  10        3.81       -3.30      8.94 o 
  -8   1  10       11.27        5.16      5.91 o 
  -7   1  10      117.55      108.74     12.95 o 
  -6   1  10      615.19      627.14     28.12 o 
  -5   1  10       31.34       39.60      9.10 o 
  -4   1  10      181.36      212.72     17.02 o 
  -3   1  10       62.48       72.17     10.69 o 
  -2   1  10     2210.44     2081.71     56.02 o 
  -1   1  10     1051.24     1132.67     38.35 o 
   0   1  10     1346.70     1432.83     44.30 o 
   1   1  10        4.35        9.51      6.20 o 
   2   1  10        9.24       12.41     11.89 o 
   3   1  10      795.21      793.19     57.91 o 
   4   1  10      167.79      167.53     27.92 o 
   5   1  10      163.22      195.53     39.81 o 
 -10   2  10      113.33       43.31     33.24 o 
  -9   2  10        0.54        9.58      6.82 o 
  -8   2  10      573.70      616.70     33.01 o 
  -7   2  10     2806.56     2916.11     77.18 o 
  -6   2  10      530.92      611.90     25.79 o 
  -5   2  10     1814.47     1896.27     56.72 o 
  -4   2  10      146.47      143.60     14.71 o 
  -3   2  10      110.60      115.51     14.58 o 
  -2   2  10     1511.80     1758.29     51.81 o 
  -1   2  10     1952.48     1894.13     68.34 o 
   0   2  10      417.45      462.31     31.06 o 
   1   2  10       99.91       98.69     17.36 o 
   2   2  10      150.46      150.47     27.41 o 
   3   2  10      374.34      329.89     38.26 o 
   4   2  10      165.01      132.37     25.85 o 
  -9   3  10       54.09       37.45     10.21 o 
  -8   3  10      225.32      259.53     22.30 o 
  -7   3  10      255.38      289.11     19.00 o 
  -6   3  10     1026.26     1139.52     37.70 o 
  -5   3  10      372.82      420.77     21.63 o 
  -4   3  10      429.96      469.44     26.34 o 
  -3   3  10      132.22      141.75     14.26 o 
  -2   3  10       62.66       41.13      9.39 o 
  -1   3  10        1.53       11.56     11.12 o 
   0   3  10       51.55       32.95      9.55 o 
   1   3  10      536.13      458.13     49.64 o 
   2   3  10       59.18       63.11     29.47 o 
   3   3  10      377.42      395.05     42.40 o 
  -9   4  10       41.68       36.13     10.04 o 
  -8   4  10      694.86      694.37     31.46 o 
  -7   4  10      123.54      115.24     12.85 o 
  -6   4  10      754.44      803.73     32.16 o 
  -5   4  10       99.34       98.21     13.14 o 
  -4   4  10       38.17       35.05      8.02 o 
  -3   4  10      168.07      158.24     15.44 o 
  -2   4  10      139.97      185.12     20.44 o 
  -1   4  10     1945.97     1991.96     73.80 o 
   0   4  10      502.63      542.34     47.31 o 
   1   4  10     1672.00     1753.40    103.93 o 
   2   4  10        1.22       12.93     13.96 o 
  -8   5  10       60.57       61.24     10.91 o 
  -7   5  10       18.12       14.71      7.20 o 
  -6   5  10      520.82      533.37     30.90 o 
  -5   5  10      582.96      652.96     29.01 o 
  -4   5  10      923.18      981.12     35.83 o 
  -3   5  10       51.51       64.53     14.40 o 
  -2   5  10      445.26      455.12     33.42 o 
  -1   5  10      874.77      919.96     48.93 o 
   0   5  10     1665.41     1764.31     71.12 o 
  -7   6  10      186.15      223.30     25.04 o 
  -6   6  10      811.13      862.23     35.50 o 
  -5   6  10     1924.58     2135.01     58.67 o 
  -4   6  10      415.10      458.89     24.62 o 
  -3   6  10      110.95      128.89     15.45 o 
  -2   6  10       74.04       94.37     21.27 o 
  -1 -12  11       27.71       10.34     11.89 o 
   0 -12  11       25.01       32.43     10.19 o 
   1 -12  11      158.91      171.62     19.37 o 
   2 -12  11      299.30      282.01     21.42 o 
   3 -12  11      569.83      560.99     28.86 o 
   4 -12  11      164.61      170.96     16.83 o 
   5 -12  11      251.21      237.74     23.95 o 
  -3 -11  11      245.71      210.97     29.47 o 
  -2 -11  11     1115.25     1061.56     67.22 o 
  -1 -11  11      178.01      201.66     27.92 o 
   0 -11  11        2.50       10.73      7.29 o 
   1 -11  11      233.49      234.24     21.90 o 
   2 -11  11     1346.22     1462.12     55.21 o 
   3 -11  11     3442.43     3432.23     77.86 o 
   4 -11  11      251.99      272.74     22.73 o 
   5 -11  11       23.37       21.50      7.88 o 
   6 -11  11        6.29        7.32      7.50 o 
  -4 -10  11       42.79       41.37     15.51 o 
  -3 -10  11     1180.06     1153.60     68.25 o 
  -2 -10  11     1157.42     1073.45     65.15 o 
  -1 -10  11     1296.82     1370.25     73.94 o 
   0 -10  11      209.40      207.35     27.41 o 
   1 -10  11      747.46      749.75     37.48 o 
   2 -10  11     1469.04     1417.81     52.64 o 
   3 -10  11     1233.75     1296.21     49.91 o 
   4 -10  11       27.41        2.91     14.22 o 
   5 -10  11        7.37        4.61      8.76 o 
   6 -10  11       84.95       58.01      9.49 o 
   7 -10  11      123.95      143.45     36.71 o 
  -5  -9  11       86.16       97.21     18.61 o 
  -4  -9  11        6.65        2.59      7.24 o 
  -3  -9  11     2211.64     2188.78     96.18 o 
  -2  -9  11     1745.87     1802.53     84.28 o 
  -1  -9  11      447.87      465.37     39.30 o 
   0  -9  11      105.26      144.78     22.23 o 
   1  -9  11      176.98      208.63     19.38 o 
   2  -9  11      220.44      246.03     21.17 o 
   3  -9  11       39.56       31.31     10.05 o 
   4  -9  11     1174.00     1164.21     32.20 o 
   5  -9  11      101.90      111.93     10.48 o 
   6  -9  11        0.88       -3.84      5.68 o 
   7  -9  11      334.60      305.89     20.72 o 
  -6  -8  11     1767.46     1713.84     66.79 o 
  -5  -8  11        8.64        7.95      7.98 o 
  -4  -8  11     1385.96     1403.27     56.90 o 
  -3  -8  11      343.05      310.25     31.54 o 
  -2  -8  11      971.33      997.96     57.40 o 
  -1  -8  11      303.59      327.83     31.54 o 
   0  -8  11      102.26       80.66     16.55 o 
   1  -8  11      132.38      142.33     30.77 o 
   2  -8  11     2627.82     2614.36     71.11 o 
   3  -8  11      667.78      719.88     23.92 o 
   4  -8  11     1286.89     1274.75     33.58 o 
   5  -8  11     1042.94     1046.06     30.88 o 
   6  -8  11       26.50       25.32      7.73 o 
   7  -8  11      294.13      298.63     30.04 o 
  -7  -7  11     1675.52     1760.34     67.21 o 
  -6  -7  11      425.27      455.02     31.40 o 
  -5  -7  11      303.70      296.45     30.51 o 
  -4  -7  11        0.01       -4.46      4.46 o 
  -3  -7  11      571.66      528.56     31.31 o 
  -2  -7  11     2347.87     2465.01     73.78 o 
  -1  -7  11     2343.44     2376.06     71.40 o 
   0  -7  11      478.36      479.85     37.23 o 
   1  -7  11        0.52       -4.34      4.34 o 
   2  -7  11      650.70      760.61     27.10 o 
   3  -7  11     1008.09     1035.10     28.75 o 
   4  -7  11      575.66      564.45     21.26 o 
   5  -7  11      912.19      948.61     33.38 o 
   6  -7  11       33.37       27.80      8.65 o 
   7  -7  11       70.42       73.16      7.49 o 
  -7  -6  11        0.17       14.48     14.48 o 
  -6  -6  11       10.23       14.48     16.03 o 
  -5  -6  11     1684.52     1652.62     58.74 o 
  -4  -6  11      197.76      161.79     16.83 o 
  -3  -6  11      535.93      502.47     28.82 o 
  -2  -6  11     1160.93     1279.11     48.33 o 
  -1  -6  11     1660.79     1767.68     57.60 o 
   0  -6  11      255.82      268.11     43.43 o 
   1  -6  11       62.76       72.87     14.13 o 
   2  -6  11      718.36      720.36     22.62 o 
   3  -6  11       58.85       46.26      7.13 o 
   4  -6  11      358.83      339.56     18.77 o 
   5  -6  11       75.50       84.87     13.88 o 
   6  -6  11       24.77       11.38      8.78 o 
   7  -6  11      474.00      474.33     19.21 o 
  -8  -5  11       10.63       32.58     20.17 o 
  -7  -5  11     2502.37     2624.68    132.89 o 
  -6  -5  11      790.25      813.36     67.22 o 
  -5  -5  11       96.74      118.93     25.34 o 
  -4  -5  11        6.74        7.11      5.79 o 
  -3  -5  11     1272.06     1358.55     48.66 o 
  -2  -5  11      734.26      872.11     37.23 o 
  -1  -5  11      943.94      961.83     26.64 o 
   0  -5  11       17.78       25.90      5.26 o 
   1  -5  11      213.70      176.12      9.72 o 
   2  -5  11      126.65      120.15      9.28 o 
   3  -5  11      862.52      871.98     29.18 o 
   4  -5  11     1777.70     1860.71     65.15 o 
   5  -5  11      395.42      431.11     27.88 o 
   6  -5  11        9.99       16.25      7.70 o 
   7  -5  11     1162.59     1316.25     89.71 o 
  -8  -4  11     1066.26     1148.91    170.63 o 
  -7  -4  11     1082.99      541.90     48.61 o 
  -6  -4  11     2147.60     2198.09    115.31 o 
  -5  -4  11       62.73       39.81     17.58 o 
  -4  -4  11        0.64       -4.65      6.72 o 
  -3  -4  11       48.90       32.91      9.57 o 
  -2  -4  11        1.01        1.61      4.50 o 
  -1  -4  11       61.31       82.23      7.66 o 
   0  -4  11      622.88      666.15     17.38 o 
   1  -4  11       10.66       12.47      3.73 o 
   2  -4  11      807.68      802.00     34.15 o 
   3  -4  11     1788.75     1738.96     55.45 o 
   4  -4  11     4385.54     4546.33    104.58 o 
   5  -4  11     1498.79     1493.71     54.03 o 
   6  -4  11       72.87       58.01     13.29 o 
   7  -4  11        1.37        5.01      8.39 o 
  -9  -3  11       81.93      102.90     31.02 o 
  -8  -3  11      768.75      649.91    124.87 o 
  -7  -3  11      452.79      448.30     50.67 o 
  -6  -3  11      276.63      297.32     39.30 o 
  -5  -3  11       71.31       60.50     18.10 o 
  -4  -3  11       33.88       16.21      8.39 o 
  -3  -3  11      168.09      175.51     18.28 o 
  -2  -3  11     2034.69     2097.72    113.50 o 
  -1  -3  11     3075.42     3247.25     57.47 o 
   0  -3  11     1672.74     1640.92     32.26 o 
   1  -3  11       40.37       39.09     10.60 o 
   2  -3  11       23.35       22.73      7.65 o 
   3  -3  11     1226.88     1314.92     57.65 o 
   4  -3  11      195.62      200.65     18.48 o 
   5  -3  11      111.87      112.39     15.46 o 
   6  -3  11       50.52       74.98     19.65 o 
  -9  -2  11      353.44      333.68     32.34 o 
  -8  -2  11      254.85      187.60     64.38 o 
  -7  -2  11       26.41       15.00     15.00 o 
  -6  -2  11      981.50     1038.74     81.70 o 
  -5  -2  11     1128.42     1164.00     50.26 o 
  -4  -2  11        7.59       13.64      7.80 o 
  -3  -2  11      181.50      157.59     17.71 o 
  -2  -2  11     3727.60     3711.12    100.17 o 
  -1  -2  11     2909.67     2918.33     66.21 o 
   0  -2  11     1554.24     1631.93     77.56 o 
   1  -2  11      176.24      166.79     15.09 o 
   2  -2  11      141.48      137.96     15.77 o 
   3  -2  11       40.28       45.69     10.38 o 
   4  -2  11        0.81       -9.31      9.31 o 
   5  -2  11      320.06      284.33     23.48 o 
   6  -2  11       81.94       87.44     15.01 o 
  -9  -1  11        7.67        5.50     13.44 o 
  -8  -1  11       45.09       35.19      8.56 o 
  -7  -1  11     2920.53     3219.96    167.27 o 
  -6  -1  11     1333.80     1363.80     57.18 o 
  -5  -1  11     1971.40     2109.22     72.69 o 
  -4  -1  11      717.66      679.29     37.84 o 
  -3  -1  11      127.91      107.93     15.51 o 
  -2  -1  11     1057.33     1102.88     47.90 o 
  -1  -1  11        4.14        7.78      6.41 o 
   0  -1  11        4.08        9.12      6.83 o 
   1  -1  11       49.44       51.71     15.51 o 
   2  -1  11        7.61       -5.69      7.76 o 
   3  -1  11     1548.08     1409.57     49.84 o 
   4  -1  11     1569.70     1546.03     55.34 o 
   5  -1  11      873.01      942.76     44.08 o 
  -9   0  11        1.78        3.85      6.37 o 
  -8   0  11      157.16      174.26     21.20 o 
  -7   0  11      545.89      516.18     35.28 o 
  -6   0  11     2017.00     2056.80     73.96 o 
  -5   0  11      200.02      224.68     22.67 o 
  -4   0  11       38.74       23.24      8.82 o 
  -3   0  11      108.49       91.93     13.79 o 
  -2   0  11      673.55      714.06     40.83 o 
  -1   0  11      983.26      961.95     45.59 o 
   0   0  11     1231.13     1228.52     41.54 o 
   1   0  11      409.34      407.39     30.30 o 
   2   0  11      376.17      364.54     38.78 o 
   3   0  11      721.00      581.19     50.16 o 
   4   0  11     2551.31     2492.30    112.72 o 
   5   0  11      863.38      982.96     70.32 o 
  -9   1  11      466.22      361.11     52.70 o 
  -8   1  11      100.30       99.67     14.23 o 
  -7   1  11       69.34       65.31     11.35 o 
  -6   1  11      410.04      390.73     44.47 o 
  -5   1  11      659.15      700.96     40.93 o 
  -4   1  11      890.41      862.42     36.39 o 
  -3   1  11       64.85       62.75     10.44 o 
  -2   1  11      987.82     1013.81     38.44 o 
  -1   1  11     3048.23     3263.51     97.43 o 
   0   1  11      866.06      898.45     73.94 o 
   1   1  11     1337.86     1423.64     61.01 o 
   2   1  11        0.12       -5.17     11.89 o 
   3   1  11      637.78      728.56     57.40 o 
   4   1  11        8.44       -5.69     10.86 o 
  -9   2  11      314.63      283.70     24.41 o 
  -8   2  11        3.76       -3.65      6.07 o 
  -7   2  11       42.30       40.67      9.36 o 
  -6   2  11      826.01      851.43     31.88 o 
  -5   2  11     1076.28     1103.38     43.26 o 
  -4   2  11      522.52      612.33     31.10 o 
  -3   2  11      638.93      637.22     30.91 o 
  -2   2  11      727.39      677.79     40.56 o 
  -1   2  11     1315.88     1280.54     56.69 o 
   0   2  11      932.64     1047.65     50.43 o 
   1   2  11       51.20       83.25     24.30 o 
   2   2  11        0.53       -1.90      8.08 o 
   3   2  11        0.62       10.34     13.96 o 
  -8   3  11       72.26       52.56     12.19 o 
  -7   3  11     1568.11     1629.99     48.96 o 
  -6   3  11     1700.30     1815.91     51.19 o 
  -5   3  11     2265.67     2428.93     60.30 o 
  -4   3  11      650.79      681.53     33.55 o 
  -3   3  11        0.19        1.14      6.56 o 
  -2   3  11      298.61      328.27     28.20 o 
  -1   3  11        0.00       10.60      8.41 o 
   0   3  11      171.05      169.60     32.06 o 
   1   3  11       60.93       19.13     14.48 o 
   2   3  11      194.79      204.76     36.20 o 
  -7   4  11      310.84      331.21     21.52 o 
  -6   4  11      435.54      445.71     24.17 o 
  -5   4  11       93.17      126.63     12.92 o 
  -4   4  11        0.90        0.88      5.06 o 
  -3   4  11       53.80       39.82     25.34 o 
  -2   4  11      146.44      122.14     18.38 o 
  -1   4  11      291.59      256.95     25.17 o 
   0   4  11     1716.10     1750.30    107.03 o 
  -5   5  11     1005.98     1096.29     40.03 o 
  -4   5  11      243.09      218.66     16.87 o 
  -3   5  11      142.06      167.14     24.30 o 
   1 -12  12       28.43       51.71     19.65 o 
   2 -12  12        9.81        7.59      9.32 o 
   3 -12  12      310.31      325.62     23.02 o 
  -1 -11  12      111.91       76.01     22.75 o 
   0 -11  12       26.08       23.75     10.06 o 
   1 -11  12       40.22       34.26     11.15 o 
   2 -11  12     2225.33     2232.33     71.45 o 
   3 -11  12     1812.14     1884.25     65.05 o 
   4 -11  12     1034.38     1090.74     71.10 o 
   5 -11  12      850.41      890.60     36.31 o 
  -3 -10  12      436.99      375.40     36.71 o 
  -2 -10  12     1277.44     1344.91     74.46 o 
  -1 -10  12     2255.72     2400.26    104.45 o 
   0 -10  12      240.05      255.84     22.85 o 
   1 -10  12      105.90       79.87     14.41 o 
   2 -10  12      786.28      827.86     40.21 o 
   3 -10  12     1030.15     1084.18     46.03 o 
   4 -10  12      130.14      120.32     13.80 o 
   5 -10  12        0.39       -3.28      5.91 o 
   6 -10  12       18.77       28.25      7.46 o 
  -4  -9  12        0.89       -0.52      7.76 o 
  -3  -9  12     1466.81     1574.50     79.63 o 
  -2  -9  12     1958.37     2177.92     95.14 o 
  -1  -9  12     1346.72     1419.89     74.46 o 
   0  -9  12      803.02      725.49     36.56 o 
   1  -9  12       79.14       66.66     19.13 o 
   2  -9  12      126.82      126.89     16.19 o 
   3  -9  12      259.18      236.84     17.55 o 
   4  -9  12      254.72      249.82     18.21 o 
   5  -9  12       59.43       59.47      8.91 o 
   6  -9  12        0.38        2.93      5.74 o 
  -5  -8  12      146.34      161.77     19.34 o 
  -4  -8  12       87.47       64.94     13.20 o 
  -3  -8  12      227.55      229.80     21.47 o 
  -2  -8  12      391.40      388.32     35.16 o 
  -1  -8  12      116.83      104.97     18.61 o 
   0  -8  12      156.36      132.66     15.14 o 
   1  -8  12        4.96       -7.85      8.79 o 
   2  -8  12      289.15      300.30     25.60 o 
   3  -8  12      861.00      903.24     28.08 o 
   4  -8  12     2721.96     2814.27     55.32 o 
   5  -8  12      428.79      439.22     23.03 o 
   6  -8  12        8.11        2.14      6.08 o 
  -6  -7  12      822.38      896.09     76.53 o 
  -5  -7  12      289.27      252.67     23.14 o 
  -4  -7  12        7.23       13.78      7.51 o 
  -3  -7  12       78.37       63.19     12.83 o 
  -2  -7  12      827.68      866.86     41.11 o 
  -1  -7  12      957.37     1001.82     51.97 o 
   0  -7  12      646.34      670.30     31.99 o 
   1  -7  12        6.32       11.38      6.22 o 
   2  -7  12      941.84      921.78     27.33 o 
   3  -7  12     1298.42     1342.61     34.30 o 
   4  -7  12      743.55      761.52     48.23 o 
   5  -7  12      574.95      566.86     34.21 o 
   6  -7  12       17.61       19.94      7.70 o 
  -7  -6  12       11.23      -12.41     12.41 o 
  -6  -6  12      490.10      399.18     48.09 o 
  -5  -6  12      591.75      562.06     55.84 o 
  -4  -6  12       60.67       50.67     17.58 o 
  -3  -6  12      328.77      337.98     24.28 o 
  -2  -6  12     1808.94     1762.56     59.24 o 
  -1  -6  12     3094.48     3224.29     85.94 o 
   0  -6  12      524.40      610.72     25.33 o 
   1  -6  12       95.60       85.18      8.33 o 
   2  -6  12       43.04       40.64      7.45 o 
   3  -6  12      338.23      363.69     24.45 o 
   4  -6  12       26.06       26.77      8.08 o 
   5  -6  12       77.49       56.09     17.58 o 
   6  -6  12        0.19       -5.59      5.59 o 
  -7  -5  12      829.40      907.98     75.49 o 
  -6  -5  12      925.24     1107.06     81.70 o 
  -5  -5  12      843.69      861.45     68.77 o 
  -4  -5  12        5.05       20.17     11.38 o 
  -3  -5  12      605.02      677.89     56.36 o 
  -2  -5  12     1988.04     2133.62     82.47 o 
  -1  -5  12     1016.49      991.11     40.25 o 
   0  -5  12        8.71       13.17      4.94 o 
   1  -5  12        1.40        3.70      4.02 o 
   2  -5  12       30.71       30.83      8.82 o 
   3  -5  12      639.09      653.85     33.08 o 
   4  -5  12      645.71      663.65     34.85 o 
   5  -5  12     1359.30     1340.55     72.13 o 
   6  -5  12      252.90      227.94     21.53 o 
  -8  -4  12      189.22      167.32     22.98 o 
  -7  -4  12     1448.44     1464.36     96.18 o 
  -6  -4  12     1957.37     1764.78    104.45 o 
  -5  -4  12      345.65      314.90     39.81 o 
  -4  -4  12        0.73       11.89     11.89 o 
  -3  -4  12       40.47       62.57     17.58 o 
  -2  -4  12       72.90       74.38     19.13 o 
  -1  -4  12       59.87       56.26      8.70 o 
   0  -4  12      787.23      874.69     23.34 o 
   1  -4  12       61.96       57.84     10.67 o 
   2  -4  12       77.25       61.92     15.77 o 
   3  -4  12     1539.30     1443.99     51.36 o 
   4  -4  12     3800.74     3729.96     94.85 o 
   5  -4  12     1300.08     1320.50     61.53 o 
   6  -4  12      174.44      119.62     29.99 o 
  -8  -3  12      619.02      372.81     41.37 o 
  -7  -3  12      227.27      210.45     35.68 o 
  -6  -3  12      300.22      308.18     41.37 o 
  -5  -3  12       30.19       50.67     18.61 o 
  -4  -3  12       65.71       51.52     12.73 o 
  -3  -3  12       32.25       17.35      8.08 o 
  -2  -3  12     1355.42     1306.41     53.75 o 
  -1  -3  12     2937.50     3024.66    117.68 o 
   0  -3  12     2648.35     2710.10     79.63 o 
   1  -3  12     2157.92     2263.76     95.66 o 
   2  -3  12       95.71       77.85     18.36 o 
   3  -3  12      339.12      338.25     26.63 o 
   4  -3  12      941.23      948.01     42.13 o 
   5  -3  12      503.41      501.40     31.34 o 
  -8  -2  12        0.63        4.15     13.96 o 
  -7  -2  12       21.64       17.06     14.48 o 
  -6  -2  12      841.62      822.81     62.57 o 
  -5  -2  12     1270.14     1430.18     59.17 o 
  -4  -2  12      939.35      967.86     46.80 o 
  -3  -2  12        1.96        4.18      6.33 o 
  -2  -2  12     1126.39     1016.50     57.14 o 
  -1  -2  12     1613.67     1755.38     64.04 o 
   0  -2  12     1164.78     1298.28     53.01 o 
   1  -2  12      111.22       74.46     18.10 o 
   2  -2  12        1.15       -6.20      6.20 o 
   3  -2  12      152.17      114.79     22.75 o 
   4  -2  12      122.97       94.98     14.07 o 
   5  -2  12      101.10      105.08     24.82 o 
  -8  -1  12       16.85       17.88      9.56 o 
  -7  -1  12      831.61      891.55     56.36 o 
  -6  -1  12     1625.91     1712.85     91.26 o 
  -5  -1  12     1701.83     1722.37     67.40 o 
  -4  -1  12     1110.60     1057.03     50.07 o 
  -3  -1  12       30.06       36.80     10.67 o 
  -2  -1  12      911.50      960.07     46.33 o 
  -1  -1  12       27.07       29.99     15.00 o 
   0  -1  12      244.12      249.16     24.34 o 
   1  -1  12       66.45       47.13     25.60 o 
   2  -1  12       24.73       10.86     10.34 o 
   3  -1  12      640.02      617.91     51.71 o 
   4  -1  12      901.17      908.50     65.67 o 
  -8   0  12      109.40      116.26     15.21 o 
  -7   0  12      791.91      910.96     80.66 o 
  -6   0  12      809.74      909.32     47.89 o 
  -5   0  12      558.30      631.12     38.75 o 
  -4   0  12       49.53       45.70     11.68 o 
  -3   0  12        1.77        4.61      7.07 o 
  -2   0  12       28.05       27.43      9.76 o 
  -1   0  12      331.71      269.75     24.44 o 
   0   0  12     2022.33     2123.11    113.76 o 
   1   0  12      221.75      210.92     22.96 o 
   2   0  12      540.42      589.47     51.19 o 
   3   0  12      198.45      171.15     29.99 o 
  -8   1  12       40.44       36.80     10.04 o 
  -7   1  12       23.33        3.13      7.65 o 
  -6   1  12       18.47       18.61      8.78 o 
  -5   1  12      195.11      205.11     22.82 o 
  -4   1  12      199.03      158.64     16.25 o 
  -3   1  12        1.06        5.17      5.77 o 
  -2   1  12      529.15      588.14     37.99 o 
  -1   1  12     1057.08     1098.60     52.99 o 
   0   1  12     2002.01     1852.68    107.55 o 
   1   1  12     1100.44     1161.91     55.80 o 
   2   1  12        1.30       -6.70      8.31 o 
  -7   2  12       76.51       81.54     13.05 o 
  -6   2  12      425.91      477.08     35.78 o 
  -5   2  12     1898.46     2011.68     63.17 o 
  -4   2  12      965.03     1040.67     42.86 o 
  -3   2  12        1.56       18.62     10.06 o 
  -2   2  12       19.63       28.55     10.06 o 
  -1   2  12     1860.06     1840.23     73.22 o 
   0   2  12      876.21      853.69     72.91 o 
   1   2  12      402.10      368.67     47.57 o 
  -6   3  12      912.96     1039.41     38.37 o 
  -5   3  12     1187.95     1202.66     48.14 o 
  -4   3  12     1089.72     1250.59     56.13 o 
  -3   3  12      128.90      139.63     19.80 o 
  -2   3  12       37.55       44.25     19.65 o 
  -1   3  12        1.09        3.68      8.68 o 
   1 -11  13      223.54      169.08     29.47 o 
  -2 -10  13      893.31      976.24     62.57 o 
  -1 -10  13     2237.78     2077.09     97.21 o 
   0 -10  13      360.41      409.21     28.46 o 
   1 -10  13      130.07      104.91     16.08 o 
   2 -10  13      254.78      289.85     24.37 o 
   3 -10  13     1227.29     1300.28     43.26 o 
   4 -10  13      377.07      389.66     23.97 o 
  -3  -9  13      799.70      644.28     48.61 o 
  -2  -9  13     1157.78     1113.78     66.70 o 
  -1  -9  13     2206.44     2359.42    101.86 o 
   0  -9  13     1231.79     1323.08     51.00 o 
   1  -9  13      120.28      133.54     16.61 o 
   2  -9  13        5.87       14.48      7.80 o 
   3  -9  13        0.08       -4.15      5.16 o 
   4  -9  13       14.58       11.63      7.15 o 
  -4  -8  13      391.59      492.73     32.53 o 
  -3  -8  13        7.91       -4.99      5.69 o 
  -2  -8  13      396.10      484.50     40.33 o 
  -1  -8  13      196.50      198.04     24.82 o 
   0  -8  13      318.65      266.56     35.94 o 
   1  -8  13       93.81      102.34     14.16 o 
   2  -8  13        0.89        0.10      5.16 o 
   3  -8  13     1095.04     1093.59     36.97 o 
   4  -8  13     2465.04     2527.04     60.92 o 
   5  -8  13      738.26      763.38     52.20 o 
  -5  -7  13      298.28      293.18     42.40 o 
  -4  -7  13      190.06      124.10     27.41 o 
  -3  -7  13        7.13       13.84      6.83 o 
  -2  -7  13      456.12      435.34     47.31 o 
  -1  -7  13       81.82       89.28     14.29 o 
   0  -7  13     1987.24     2037.31     61.79 o 
   1  -7  13      325.18      357.08     24.18 o 
   2  -7  13      347.27      341.70     19.71 o 
   3  -7  13      843.33      817.50     27.00 o 
   4  -7  13     1155.64     1175.99     65.67 o 
   5  -7  13      637.94      633.48     35.83 o 
  -6  -6  13        2.28       20.17     18.10 o 
  -5  -6  13      176.66      180.46     32.58 o 
  -4  -6  13       27.00       18.61     12.41 o 
  -3  -6  13       26.05       28.96     14.48 o 
  -2  -6  13     1233.99     1254.94     80.66 o 
  -1  -6  13     3327.70     3580.43    219.24 o 
   0  -6  13      484.07      508.98     20.30 o 
   1  -6  13      429.24      397.72     17.51 o 
   2  -6  13      128.53      127.67     12.39 o 
   3  -6  13      728.27      735.13     36.56 o 
   4  -6  13       50.82       38.39     10.74 o 
   5  -6  13        7.57       -2.26     14.74 o 
  -6  -5  13      873.54      939.53     76.53 o 
  -5  -5  13     1306.24     1435.40     93.59 o 
  -4  -5  13      414.36      485.02     50.67 o 
  -3  -5  13      257.13      265.78     35.68 o 
  -2  -5  13     1421.24     1589.49     90.49 o 
  -1  -5  13      748.28      763.72     57.40 o 
   0  -5  13      750.37      674.91     43.43 o 
   1  -5  13        4.71        4.90      6.39 o 
   2  -5  13        1.31       10.47     16.55 o 
   3  -5  13      187.26      197.29     19.19 o 
   4  -5  13      417.05      394.15     27.06 o 
   5  -5  13     1208.90     1160.33     50.68 o 
  -6  -4  13     2330.67     2272.03    124.10 o 
  -5  -4  13      565.72      564.13     55.84 o 
  -4  -4  13      144.60      163.91     29.47 o 
  -3  -4  13       29.15       44.99     17.06 o 
  -2  -4  13      926.71      840.35     43.14 o 
  -1  -4  13      520.16      498.40     32.44 o 
   0  -4  13      301.79      320.23     24.57 o 
   1  -4  13      335.53      326.16     25.84 o 
   2  -4  13      211.36      161.33     23.27 o 
   3  -4  13      306.27      284.20     23.79 o 
   4  -4  13     1332.53     1362.32     63.86 o 
  -7  -3  13      441.09      433.31     51.19 o 
  -6  -3  13      561.02      587.91     57.91 o 
  -5  -3  13       22.57       20.68     13.44 o 
  -4  -3  13       80.67       77.04     20.68 o 
  -3  -3  13        0.09        0.46      7.50 o 
  -2  -3  13      355.64      393.00     28.88 o 
  -1  -3  13      484.82      491.74     48.09 o 
   0  -3  13     2912.61     2841.66     85.91 o 
   1  -3  13      835.03      837.38     68.00 o 
   2  -3  13        1.34       -7.24      7.24 o 
   3  -3  13       78.69       52.74     17.58 o 
   4  -3  13     1028.34      990.20     68.25 o 
  -7  -2  13        0.39        7.24     13.44 o 
  -6  -2  13      440.90      539.83     54.81 o 
  -5  -2  13     1263.93     1428.44     82.47 o 
  -4  -2  13      674.84      679.65     40.54 o 
  -3  -2  13      239.85      212.37     21.94 o 
  -2  -2  13      353.54      363.74     28.51 o 
  -1  -2  13     1440.19     1668.60     96.18 o 
   0  -2  13     1504.63     1516.59     60.59 o 
   1  -2  13      705.42      645.95     39.31 o 
   2  -2  13        9.40       22.23     11.38 o 
   3  -2  13        3.00       11.38     10.86 o 
  -7  -1  13      277.07      282.04     40.85 o 
  -6  -1  13      574.91      602.26     39.24 o 
  -5  -1  13     1440.39     1529.60     64.97 o 
  -4  -1  13     1681.48     1726.15     68.91 o 
  -3  -1  13      115.84      108.84     18.10 o 
  -2  -1  13       47.54       33.09     16.55 o 
  -1  -1  13      539.23      481.40     52.22 o 
   0  -1  13      116.38       98.24     27.41 o 
   1  -1  13      109.15      111.00     17.64 o 
   2  -1  13       46.24       19.65     13.96 o 
  -6   0  13      383.09      479.66     35.46 o 
  -5   0  13      264.45      285.26     26.46 o 
  -4   0  13      365.92      332.32     32.32 o 
  -3   0  13        5.14       18.17      8.51 o 
  -2   0  13        0.12       -7.76     11.89 o 
  -1   0  13     1213.11     1275.11     87.90 o 
   0   0  13      827.34      889.37     73.42 o 
   1   0  13      559.77      553.39     43.18 o 
  -6   1  13        4.16       21.61      9.12 o 
  -5   1  13       15.44        2.78      8.31 o 
  -4   1  13      912.13     1004.23     52.05 o 
  -3   1  13       33.88       44.68     12.79 o 
  -2   1  13       32.00       38.96     12.30 o 
  -1   1  13      660.31      656.69     64.12 o 
   0   1  13     1306.93     1248.74     90.49 o 
  -4   2  13      283.74      313.26     28.78 o 
  -3   2  13      466.09      418.31     51.19 o 
  -1  -9  14     1704.43     1932.83     91.52 o 
   0  -9  14      562.43      599.15     34.52 o 
   1  -9  14      176.42      179.04     18.97 o 
   2  -9  14      125.32      147.51     14.27 o 
  -2  -8  14      351.54      322.14     33.61 o 
  -1  -8  14       28.05       26.37      9.82 o 
   0  -8  14       14.81       10.26     12.67 o 
   1  -8  14        5.97        8.91      5.62 o 
   2  -8  14       18.30       18.20      6.81 o 
   3  -8  14      252.89      266.95     20.02 o 
  -3  -7  14      297.50      273.02     37.23 o 
  -2  -7  14        2.07        4.14      9.31 o 
  -1  -7  14      368.15      471.06     48.09 o 
   0  -7  14     1264.71     1375.23     48.31 o 
   1  -7  14      255.16      248.34     16.95 o 
   2  -7  14        1.17        1.97     15.77 o 
   3  -7  14      507.91      540.57     31.95 o 
  -4  -6  14       30.85       23.27     12.41 o 
  -3  -6  14       24.50       34.64     14.48 o 
  -2  -6  14      727.00      776.13     62.05 o 
  -1  -6  14     1361.69     1492.06     56.86 o 
   1  -6  14     1010.08     1101.89     62.05 o 
   2  -6  14      202.63      195.14     18.97 o 
   3  -6  14       61.16       83.57     13.71 o 
  -5  -5  14     1668.27     1668.09    104.97 o 
  -4  -5  14      412.74      448.82     50.16 o 
  -3  -5  14        0.20       -9.82      9.82 o 
  -2  -5  14      380.99      346.96     38.78 o 
  -1  -5  14     1478.91     1550.19     88.94 o 
   1  -5  14      128.00       97.36     15.00 o 
   2  -5  14      113.80      128.23     23.27 o 
   3  -5  14       62.90       59.98     19.65 o 
  -5  -4  14      567.70      574.99     56.88 o 
  -4  -4  14     1546.86     1712.04    101.86 o 
  -3  -4  14        2.52       11.38      9.82 o 
  -2  -4  14       23.39        3.62     10.34 o 
  -1  -4  14       33.65       38.26     15.51 o 
   0  -4  14      121.84      128.19     22.75 o 
   1  -4  14      578.33      476.85     78.08 o 
   2  -4  14       82.86       64.12     18.61 o 
  -5  -3  14       31.39       41.88     17.58 o 
  -4  -3  14       93.28       53.78     18.61 o 
  -3  -3  14      102.94       81.48     14.99 o 
  -2  -3  14       32.56       28.96     16.55 o 
  -1  -3  14      551.01      586.88     55.33 o 
   0  -3  14     1625.88     1752.58     67.07 o 
   1  -3  14      669.19      792.98     44.20 o 
  -5  -2  14      111.19      112.36     17.50 o 
  -4  -2  14      765.33      806.58     45.83 o 
  -3  -2  14      282.39      330.68     28.51 o 
  -2  -2  14      236.10      213.55     33.61 o 
  -1  -2  14      747.78      765.79     65.15 o 
   0  -2  14     1999.81     1876.98    109.10 o 
   1  -2  14       98.55       98.18     16.86 o 
  -4  -1  14      903.50      961.43     51.37 o 
  -3  -1  14      393.73      397.11     46.02 o 
  -2  -1  14       10.15       -3.62     10.86 o 
  -1  -1  14      187.52      179.43     33.61 o 
                                                 
